# Supplementary material for: The differential effect of two cereal foods on gut environment: a randomized, controlled, double-blind, parallel-group study
Source: Front Nutr. 2024 Feb 22;10:1254712. doi: 10.3389/fnut.2023.1254712 (PMC10917986; doi:10.3389/fnut.2023.1254712)
Supplement: Supplementary file 3 [file Data_Sheet_3.xlsx]

## Sheet: Supplementary Table 1
Supplementary Table 1. The results of other statistical analyses of clinical data.
	CF			FG
	0 week	4 weeks	p-value	0 week	4 weeks	p-value
BMI (kg/m2)	21.1±2.2	21.1±2.2	0.360935	21.6±2.6	21.6±2.6	0.25096
Total protein (g/dL)	7.3±0.3	7.1±0.3	0.000906795	7.4±0.4	7.3±0.4	0.606133
Albumin (g/dL)	4.6±0.3	4.5±0.3	0.000107734	4.6±0.2	4.6±0.3	0.184209
Total bilirubin (mg/dL)	0.9±0.3	0.8±0.3	0.262763	0.8±0.4	0.8±0.3	0.494105
ALP/IFCC (U/L)	61.9±19.3	63.8±20.7	0.00991337	62.2±16.3	64.5±15.9	0.0190869
LDH/IFCC (U/L)	158.6±20.6	157.5±22.3	0.810544	159.2±23.6	165.8±23.6	0.00160395
AST (U/L)	20.7±4.9	20.3±4.6	0.341516	21.0±5.1	23.2±11.2	0.0766496
ALT (U/L)	17.1±6.9	17.8±7.3	0.237886	18.7±9.1	20.6±12.5	0.160351
γ-GTP (U/L)	20.9±9.5	21.4±9.2	0.430098	19.5±9.0	20.0±8.3	0.0670407
CPK (U/L)	107.9±50.2	99.2±37.7	0.321207	110.8±69.2	171.1±380.9	0.390884
Total cholesterol (mg/dL)	206.3±32.0	201.4±30.8	0.102397	212.4±36.9	208.7±33.5	0.312195
Neutral fat(mg/dL)	74.2±27.2	74.5±26.8	0.632069	86.7±44.3	85.1±32.9	0.633295
HDL (mg/dL)	70.6±15.2	68.2±15.2	0.0433248	69.4±16.3	69.1±16.0	0.870899
LDL (mg/dL)	114.9±26.2	114.0±27.0	0.714056	121.9±29.1	121.3±25.4	0.97654
Urea nitrogen (mg/dL)	12.7±3.3	13.3±3.3	0.256445	18.0±12.2	13.8±3.9	0.0425397
Creatinine (mg/dL)	0.7±0.2	0.8±0.2	0.00283026	0.7±0.1	0.8±0.1	0.000990635
Uric acid (mg/dL)	4.8±1.1	4.9±1.1	0.444074	5.3±1.2	5.3±1.2	0.918009
Na (mEq/L)	139.9±1.4	140.7±1.9	0.0137129	139.8±1.3	140.5±1.6	0.00395892
K (mEq/L)	4.4±0.3	4.3±0.2	0.111195	4.3±0.3	4.4±0.3	0.454185
Cl (mEq/L)	103.0±1.9	103.6±1.7	0.065109	102.7±1.7	103.7±1.9	0.00502894
Ca (mg/dL)	9.6±0.3	9.5±0.3	0.11489	9.5±0.3	9.6±0.3	0.200023
Blood glucose (mg/dL)	88.0±6.0	88.3±5.3	0.55977	88.4±7.6	88.9±7.4	0.1635
HbA1c (％)	5.2±0.3	5.2±0.2	0.0291926	5.2±0.2	5.3±0.3	0.00921928
White blood cell (/μL)	5458±1214	5465±1367	0.884443	5379±1168	5518±1351	0.389675
Red blood cells (104/μL)	471.1±45.7	461.4±47.4	0.00560145	478.8±40.3	472.6±42.4	0.100047
Hemoglobin (g/dL)	14.2±1.4	13.9±1.6	0.00724406	14.3±1.4	14.1±1.5	0.0722545
Hematocrit (%)	44.3±3.9	44.0±4.4	0.566769	45.0±3.6	44.8±3.8	0.592755
Platelets (104/µL)	25.7±4.2	26.6±5.1	0.0373636	25.4±6.2	26.9±6.4	0.000737139
Values are means ± standard deviation.
p-values were calculated using the Wilcoxon rank sum test (Compare 4w vs 0w)
CF: corn flakes
FG: fruit granola

## Sheet: Supplementary Table 2
Supplementary Table 2. The results of statistical analyses of microbes and metabolites
	CF		FG
	p-value	effect size	p-value	effect size
Bacteroides	0.0740045	-0.095086	0.23475	-0.0579024
Bifidobacterium	0.000647833	0.157462	0.583209	0.0470776
Blautia	0.614017	-0.00879453	0.700861	0.00671654
Faecalibacterium	0.300978	0.0268108	0.698672	-0.0120713
Prevotella 9	0.678402	-0.00878388	0.858863	-0.0215184
Fusicatenibacter	0.968736	-0.0111675	0.54809	0.0137119
Agathobacter	0.736617	0.00487072	0.129953	-0.0366489
Parabacteroides	0.143809	-0.0273388	0.00872967	0.0596437
Megamonas	0.753152	-0.015777	0.575403	-0.0116051
Anaerostipes	0.201408	0.0317463	0.491509	-0.0239782
Prevotella 2	0.0911608	-0.0535853	1	0.00071551
Subdoligranulum	0.0384584	0.0446846	0.567692	0.00808026
Collinsella	0.00616545	0.0306884	0.0409005	0.0236916
Roseburia	0.557743	-0.00380305	0.374043	-0.0270795
Lachnoclostridium	0.00546637	-0.0242733	0.623168	0.00581047
[Ruminococcus] torques group	0.610589	-0.0316072	0.213745	0.000511732
Unclassified	0.179571	-0.0150683	0.940377	-0.00199115
Alistipes	0.0756671	-0.0304005	0.272464	0.0153669
Ruminococcus 2	0.00561805	0.0554783	0.382352	-0.0130969
[Ruminococcus] gnavus group	0.516548	0.000738904	0.847586	-0.0050452
[Eubacterium] hallii group	0.700861	0.00293289	0.642004	-0.00107682
Megasphaera	0.211476	0.0344121	0.30029	0.0270599
Dorea	0.84508	0.0111255	0.0130616	-0.0237315
uncultured	0.857535	0.00584955	0.432245	-0.0204637
Ruminococcaceae UCG-002	1	0.0142906	0.188557	0.0243983
[Eubacterium] coprostanoligenes group	0.78258	0.00696062	0.192434	0.0159073
Mitsuokella	0.207578	0.0264423	0.0356919	0.0406417
Holdemanella	0.172955	-0.0197335	0.241121	0.00987937
Dialister	0.331723	-0.00616309	0.22133	0.0106355
Sutterella	0.82126	-0.00593929	0.223757	-0.00838488
Erysipelotrichaceae UCG-003	0.214602	-0.00188613	0.924978	6.90665e-05
Ruminococcus 1	0.679073	0.00606594	0.266769	0.0188163
Catenibacterium	0.317311	-0.00166426	0.463071	0.0189066
Lachnospira	0.0361414	-0.0220715	0.158661	-0.0240099
Lachnospiraceae NK4A136 group	0.130743	0.0186589	0.676637	0.00332203
Christensenellaceae R-7 group	0.795987	-0.00545951	0.722563	-0.00582551
Streptococcus	0.768132	-0.0152636	0.264106	-0.00127548
Ruminiclostridium 5	0.109926	-0.0366911	0.00111067	0.0413945
Parasutterella	0.394457	0.00602912	0.361533	-0.00897195
Phascolarctobacterium	0.00261078	-0.0162649	0.534925	0.00397126
Alloprevotella	0.68583	0.00915124	0.345231	-0.0165109
[Ruminococcus] gauvreauii group	0.0747355	-0.0165049	0.637767	0.00556456
[Eubacterium] eligens group	0.53213	-0.00933684	0.0640393	-0.0152524
Erysipelatoclostridium	0.585712	0.00679833	0.495789	0.0115321
Fusobacterium	0.916512	-0.00151314	0.722108	0.00547847
[Eubacterium] ventriosum group	0.387094	-0.00385469	0.492633	-0.00269867
Butyricicoccus	0.10587	-0.0147502	0.16079	-0.00948741
Ruminococcaceae UCG-005	0.371974	-0.015978	0.0909951	-0.00863649
Coprococcus 3	0.234321	0.0157868	0.570061	0.00229758
Ruminococcaceae UCG-014	0.400814	0.00498396	0.236724	0.0328407
Barnesiella	0.192985	0.0027313	0.136498	0.0130175
[Eubacterium] ruminantium group	0.600179	0.0107054	0.892738	0.00174296
Lachnospiraceae UCG-004	0.977206	-0.001552	0.303681	-0.00446504
Oscillibacter	0.155282	-0.00771889	0.39304	-0.00278893
Ruminiclostridium 9	0.377861	-0.00668081	0.116955	-0.0117919
Lactobacillus	0.30029	0.00821437	0.789675	-0.00953868
Ruminococcaceae UCG-013	0.145014	-0.010421	0.977206	0.002736
Ambiguous taxa	0.111769	-0.0298111	0.444587	0.00528186
Sellimonas	0.809338	0.00257809	0.931694	-0.00830562
Eggerthella	0.453712	0.0050371	0.290466	-0.00593183
Acidaminococcus	0.213223	0.0114051	0.286003	-0.00069998
Coprococcus 2	0.224916	0.0126868	0.892738	-0.00477435
Veillonella	0.593618	-0.00294664	0.0413894	0.0172325
Intestinibacter	0.851925	-0.00241065	0.148536	-0.00928287
Paraprevotella	0.386271	0.00695677	0.213223	0.0142319
Ruminococcaceae NK4A214 group	0.83131	0.000648697	0.53213	0.00693343
Succinivibrio	1	-0.00815497	1	0
Bilophila	0.121828	-0.0107886	0.567692	0.141827
Odoribacter	0.102322	-0.0122135	0.0409005	0.311934
Coprococcus 1	0.362686	0.00682264	0.809204	0.32993
Flavonifractor	0.272464	-0.0079046	0.0757047	0.347143
Lachnospiraceae ND3007 group	0.0392488	-0.00499992	0.909531	0.0446002
Ruminiclostridium 6	0.345448	0.000804937	0.63787	-0.214595
Tyzzerella 4	0.400814	0.00533026	0.480177	0.247156
Faecalitalea	0.363488	-0.00632349	0.0354647	0.453545
Escherichia-Shigella	0.53213	0.0166915	0.864705	0.0188641
Slackia	0.241121	0.0120587	0.929153	0.0472035
metagenome	0.892738	0.00218574	0.138011	0.148733
[Clostridium] innocuum group	0.658009	-0.00156392	0.338196	0.153082
Negativibacillus	0.159224	-0.00608273	0.767658	0.340316
Tyzzerella	0.273575	-0.00236598	0.630872	0.035717
Romboutsia	0.280531	-0.00277381	0.443172	0.148957
1-Methyl-4-imidazoleacetic acid	0.521445	-0.022215	0.549458	-0.238386
1-Methylhistamine	0.286827	0.0027384	0.149178	1.43765
1-Methylnicotinamide	0.260393	-0.00274199	0.115851	0.465576
1-Methyluric acid	0.7648	-0.00385427	0.0556645	0.691486
10-Hydroxydecanoic acid	0.0879356	-0.00853063	0.286827	0.707391
11-Aminoundecanoic acid	0.602058	0.00197348	0.312719	0.367421
1H-Imidazole-4-propionic acid	0.202773	0.0366791	0.406056	-0.0788219
2'-Deoxycytidine	0.14766	0.00591054	0.00164401	1.67988
2'-Deoxyguanosine	0.857535	0.0013064	0.12209	0.291077
2,3-Dihydroxybenzoic acid	0.298983	0.0179495	0.89586	0.682434
2,4-Diaminobutyric acid	0.807758	0.0109769	0.157875	0.685399
2,6-Diaminopimelic acid	0.164118	-0.0052187	0.851181	0.467907
2-Carboxybenzaldehyde	1.22903e-05	0.036794	1.82153e-05	0
2-Hydroxy-4-methylvaleric acid	0.378604	-0.0272088	0.809388	0.198092
2-Hydroxybutyric acid	0.917632	-0.0100486	0.520213	0.790886
2-Hydroxyglutaric acid	0.201408	0.0357062	0.155282	0.551534
2-Hydroxyisobutyric acid	0.269095	0.00307765	0.382034	1.09252
2-Hydroxypyridine	0.394246	-3.12416e-05	0.550924	0.844667
2-Hydroxyvaleric acid	0.593618	-0.00849373	0.687374	0.733907
2-Methylserine	0.71319	-0.0190609	0.829329	0.471528
3,4-Dihydroxyphenylglycol	0.069144	0.00944548	0.903175	1.14067
3-Amino-2-piperidone	0.907541	0.00462629	0.0241728	1.04724
3-Aminobutyric acid	0.613649	-0.0149176	0.961676	0.468355
3-Aminoisobutyric acid	0.84508	0.0310585	0.961676	0.839285
3-Aminopropane-1,2-diol	0.306103	0.00504097	0.109511	0.0958567
3-Hydroxy-2-methyl-4-pyrone	0.0588697	0.0823586	0.00276375	-0.603281
3-Hydroxyanthranilic acid	0.628843	-0.00185819	0.361269	0.639448
3-Hydroxybutyric acid	0.044554	0.0658149	0.623168	0.21127
3-Hydroxypropionic acid	0.340882	-0.0211394	0.269095	0.604952
3-Methoxytyramine	0.0787985	-0.0173514	0.111968	0.664446
3-Methylxanthine	0.832866	-0.00230285	0.708905	0.60731
3-Phenylpropionic acid	0.777873	0.000913223	0.249126	0.332649
4-(β-Acetylaminoethyl)imidazole	0.440522	0.0351232	0.399423	0.892152
4-Acetamidobutanoic acid	0.336939	0.0163501	0.67328	0.500987
4-Aminosalicylic acid	0.0857602	0.0145432	0.935915	-0.00375396
4-Guanidinobutyric acid	0.228086	-0.00637227	0.330157	0.0484033
4-Hydroxyphenylacetaldehyde	0.468834	-0.00850329	0.909351	1.34151
4-Methyl-5-thiazoleethanol	0.394426	-0.00303533	1	1.20766
4-Oxopyrrolidine-2-carboxylic acid	0.148555	0.014658	0.648656	0.0863453
4-Pyridoxic acid	0.098981	0.0123002	5.18642e-05	-0.780259
5'-Deoxy-5'-methylthioadenosine	0.650507	0.00142108	0.950135	0.111602
5-Aminovaleric acid	0.360368	0.0178601	0.28772	0.152041
5-Hydroxylysine	0.436633	0.0389679	0.172246	0.604495
5-Hydroxypentanoic acid	0.0300768	0.0522075	0.709644	0.557597
5-Hydroxytryptophan	0.663947	-0.00207988	0.362686	1.05635
5-Methyl-2'-deoxycytidine	0.83131	0.00105214	0.33288	0.740224
5-Methylcytosine	0.913301	0.000276973	0.593618	0.259559
5-Oxo-2-tetrahydrofurancarboxylic acid	0.314389	0.00308618	0.214602	1.26908
5-Oxohexanoic acid	0.000178321	0.0287035	0.00513921	0.225107
5-Oxoproline	0.938676	-0.00916685	0.28772	-0.212813
6,8-Thioctic acid	0.285979	0.0152839	0.278707	0.305321
6-Aminohexanoic acid	0.875291	-0.0123442	0.445982	0.314896
6-Hydroxyhexanoic acid	0.488681	0.038326	0.144185	0.197611
6-Hydroxynicotinic acid	0.295424	-0.0116512	0.863887	1.24795
6-Phosphogluconic acid	0.87571	0.00342184	0.248864	0.72736
7-Methylguanine	0.851669	-0.000140483	0.829329	0.190818
Adenine	0.00466247	0.0504413	0.135709	0.290111
Adenosine	0.334068	0.0103635	0.56144	0.142815
Adipic acid	0.844133	0.0264741	0.666378	0.0629673
ADMA	0.626081	-0.00824499	0.433121	0.218002
ADP	0.184084	-0.0088651	0.172848	1.20191
Agmatine	0.264106	-0.0156565	0.480514	0.636791
Ala	0.0955323	0.0118768	0.674563	-0.0750316
allo-Threonine	0.0777843	0.00886349	0.922485	0.334266
Alloisoleucine	0.82028	-0.00518692	0.484899	1.50361
AMP	0.648656	-0.00505175	0.0389215	1.26744
Anserine divalent	0.71319	0.000985455	0.822456	0.261725
Arg	0.11774	0.103944	0.140456	0.352534
Arg-Glu	0.668235	0.00734104	0.199705	1.21642
Ascorbate 2-glucoside	0.942542	-0.00162796	0.863887	1.65817
Asn	0.510399	-0.00377824	0.935915	0.430229
Asp	0.270147	0.0513113	0.00796918	0.393754
Azelaic acid	0.0566163	-0.0682737	0.366884	-0.203739
Benzoic acid	0.777565	0.0025351	0.381163	1.22252
Biotin	0.295899	0.0084381	0.155282	1.17299
Butyric acid	0.0523245	0.258569	0.264106	-0.169877
Cadaverine	0.855448	0.0252867	0.33887	0.760976
Caffeic acid	0.259835	-0.00749998	0.055347	2.06411
Caffeine	0.188557	-0.0124492	0.11377	1.15217
Carboxymethyllysine	0.293059	-0.00762107	0.458381	0.50734
Carnitine	0.488681	0.0229444	0.0249347	0.421929
Carnosine	0.350496	-0.00735532	0.258388	1.04463
Cholic acid	0.407002	0.0813895	0.907541	0.157502
Choline	0.0427712	0.0699682	0.893396	-0.0214598
cis-4-Hydroxyproline	0.0979893	0.00622549	0.868406	0.802155
Citraconic acid	0.648229	-0.00388462	0.211476	1.28656
Citramalic acid	0.221817	0.0242561	0.642004	1.0554
Citric acid	0.642004	0.0108937	0.480242	1.1679
Citrulline	0.0187346	0.0259126	0.321361	-0.178721
Creatine	0.106176	0.0584285	0.227787	0.300006
Creatinine	0.578459	-0.0600044	0.865211	0.319709
Cyclohexylamine	0.411465	-0.000950423	0.444509	0.770109
Cysteic acid	0.227787	0.0121714	0.0360086	1.27931
Cytidine	0.488681	0.00743524	0.562139	0.35711
Cytosine	0.179571	0.0139099	0.447624	0.0457434
Decanoic acid	0.342694	-0.0224037	5.38879e-07	-3.56413
Deoxycholic acid	0.817468	0.0552407	0.469282	-0.111068
Desthiobiotin	0.940481	0.000760801	0.756369	1.02797
dGMP	0.614017	-0.00553018	0.0714067	1.1285
Diethanolamine	0.163509	-0.0286915	0.241863	-0.166751
Diethylaminomalonic acid	0.221817	0.00104201	0.718567	1.13975
Dihydroorotic acid	0.779106	0.00421504	0.509755	0.47182
Diphenylcarbazide	0.822456	-0.00249358	0.290466	0.526962
Dodecanedioic acid	0.247601	-0.0151427	0.734325	0.921737
dTMP	0.459336	-0.0020042	0.22733	1.02596
Ethanolamine	0.478011	0.0490829	0.0313129	-0.353205
Ethyl glucuronide	0.220472	-0.0214798	0.236368	1.37718
Ethylacetimidate	0.291364	-0.0228072	0.0495525	1.36131
FAD divalent	0.56144	0.00118796	0.0449189	0.978787
Formiminoglutamic acid	0.0758683	0.0157188	0.0344909	0.257884
Formylanthranilic acid	0.305498	-0.00343867	0.130743	0.98379
GABA	0.139181	0.0105475	0.312719	-0.0810025
Gln	0.130269	0.072101	0.295899	0.376273
Glu-Glu	0.605118	0.00719571	0.607052	0.937895
Glu	0.248494	0.0334357	0.610589	0.10378
Glucosamine	0.879284	0.0375948	0.596731	0.306468
Glucose 6-phosphate	0.232979	0.0216938	0.140146	0.538501
Gly-Gly	0.355959	-0.000447097	0.0731381	1.20058
Gly	0.300978	0.0381058	0.667141	0.311754
Gly-Leu	0.82028	0.0115124	0.9679	1.22019
Glyceric acid	0.71319	0.00661101	0.469282	0.126727
Glycerol	0.325583	0.106892	0.00755715	-0.279641
Glycerol 3-phosphate	0.373945	-0.00487143	0.690945	0.801225
Glycerophosphocholine	0.484212	0.00514178	0.819095	1.00002
Glycocholic acid	0.407002	0.0457669	0.249126	0.355974
Guanidinosuccinic acid	0.0882132	-0.00688268	0.345751	0.612282
Guanidoacetic acid	0.139625	0.0147341	0.794337	0.770871
Guanine	0.309038	-0.00504273	0.28772	0.672346
Guanosine	0.249126	-0.0055693	0.321361	0.203419
Heptanoic acid	0.610589	0.00759173	0.013335	-0.15138
Hercynine	0.819868	0.00624902	0.00923331	1.57291
Hexanoic acid	0.897972	0.0103293	0.150332	-0.564915
His	0.830776	0.0408104	0.921715	0.180558
Histamine	0.764796	0.018188	0.379483	0.639813
Homocarnosine	0.871169	-0.00337717	0.770353	0.460405
Homocitrulline	0.0797063	-0.0145087	0.638128	0.444204
Homocysteic acid	0.663947	-0.00195479	0.379375	0.582968
Homoserine	0.397398	0.00274141	0.348213	0.197381
Homoserinelactone	0.102069	0.0102138	0.221817	0.324586
Hydroxyindole	0.909531	0.00605893	0.211326	1.03037
Hydroxyproline	0.925085	0.0638567	0.648656	0.302802
Hypoxanthine	0.300978	0.00317015	0.879284	-0.0708042
Ile	0.99318	0.0390767	0.573546	-0.0622248
Ile-Pro-Pro	0.708905	0.00280927	0.0199709	1.57985
Imidazole-4-acetic acid	0.777873	-7.37456e-05	0.573546	0.31617
Imidazole-4-methanol	0.597118	-0.00202646	0.339479	0.569952
Imidazolelactic acid	0.300978	0.0194517	0.357472	0.601108
Indole-3-acetic acid	0.140456	0.0187959	0.442711	0.42075
Inosine	0.277643	-0.0186911	0.480325	-0.154235
Isethionic acid	0.103841	0.0541562	0.325186	0.593127
Isoglutamic acid	0.0347363	-0.107691	0.921715	0.0131921
Isopropanolamine	0.270147	-0.00363516	0.134676	0.380541
Lactic acid	0.857535	0.211404	0.220972	-0.744238
Lauric acid	0.277643	-0.00979655	6.48479e-07	-4.58419
Leu	0.911515	0.0215306	0.714148	-0.143124
Lys	0.602058	0.00765226	0.992872	0.150379
Malic acid	0.754518	-0.00658203	0.102069	0.33969
Mannosamine	0.510399	0.0256795	0.837034	0.47349
Met	0.0224666	0.0540798	0.207784	-0.263067
Metaraminol	0.516548	-0.0146767	0.848929	0.834502
Methionine sulfoxide	0.0377807	0.0271785	0.740981	0.0939079
Methyl sulfate	0.039625	-0.0161162	0.149178	1.25756
Mevalonic acid	0.129953	0.0283906	0.931694	1.1964
Myristic acid	0.271824	0.0147857	2.97646e-06	-1.23102
Myristoleic acid	0.687409	0.00100835	0.9679	0.823695
N,N-Dimethylglycine	0.470338	0.00424386	0.981117	1.03234
N,N-Dimethylhistidine	0.520213	0.00147882	0.687374	0.401372
N-(1-Deoxy-1-fructosyl)valine	0.909011	0.075677	0.584056	0.865707
N-Acetylasparagine	0.768798	-0.000446343	0.70842	0.82576
N-Acetylaspartic acid	0.215161	0.0623007	0.754518	0.110337
N-Acetylglucosamine 1-phosphate	0.360567	-0.00400153	0.0362569	1.0035
N-Acetylglucosylamine	0.776425	-0.00210686	0.661179	1.0449
N-Acetylglutamic acid	0.139181	0.0514573	0.823265	0.0242374
N-Acetylglutamine	0.196972	0.00933047	0.793487	0.721796
N-Acetylhistidine	0.241554	0.00564606	0.56144	0.128163
N-Acetyllysine	0.270147	0.023681	0.879284	0.0419968
N-Acetylmuramic acid	0.447624	-0.011892	0.865211	0.20599
N-Acetylneuraminic acid	0.62717	0.00288398	0.130743	1.65687
N-Acetylornithine	0.11378	0.0236505	0.537604	0.218487
N-Acetylphenylalanine	0.56144	0.00187184	0.648656	0.641899
N-Acetylputrescine	0.293059	0.0884911	0.680796	0.307256
N-Acetyltyrosine	0.795571	0.00161647	0.28772	0.553489
N-Ethylmaleimide +H2O	0.278126	-0.00659166	0.28772	1.13343
N-Formylmethionine	0.020271	0.0130749	0.778177	0.970726
N-Methylalanine	0.317589	-0.00756505	0.00128482	-0.125807
N-Methylglutamic acid	0.992872	0.000538038	0.107811	1.02179
N-Methylproline	0.635858	-0.0521346	0.749871	0.713418
N-Methylserotonin	0.334277	0.00167168	0.586174	1.21382
N1,N12-Diacetylspermine	0.138556	0.0280119	0.693826	0.539475
N1,N8-Diacetylspermidine	0.952285	0.0126362	0.623168	0.568389
N1-Acetylspermidine	0.499477	0.0277579	0.330157	-0.0410456
N1-Acetylspermine	0.0220893	0.0103884	1	0.815075
N2-Phenylacetylglutamine	0.456472	-0.0100543	0.939673	1.16217
N2-Succinylornithine	0.935311	0.00194235	0.371974	0.760767
N5-Ethylglutamine	0.700703	0.00661759	0.690945	0.818989
N6,N6,N6-Trimethyllysine	0.153419	-0.00241836	0.950135	0.161249
N6-Acetyllysine	0.378604	0.0130308	0.321361	0.0638943
N6-Benzyladenine	0.0303273	-0.0164723	0.388186	0.310298
N6-Methyllysine	0.0393861	0.0148782	0.24632	0.453417
N8-Acetylspermidine	0.857535	8.69202e-05	0.312619	0.312456
NAD+	0.555305	0.00255458	0.714148	0.185352
Nalidixic acid	0.708884	-0.00269038	0.520213	1.26271
Nicotinamide	0.00825614	-0.0351706	0.00193476	0.725376
Nicotinic acid	0.590204	-0.00416322	0.406056	-0.149556
NMN	0.0486749	-0.0134425	0.0641494	1.18825
Normetanephrine -H2O	0.0918447	0.00640735	0.248466	0.696173
N’-Formylkynurenine	0.649563	-0.00120643	0.198123	0.810969
Nω-Methylarginine	0.0674638	0.00741758	0.0358494	0.360614
O-Acetylserine	0.184181	0.0091583	0.408044	0.803594
o-Hydroxybenzoic acid	0.265453	0.018558	0.724285	0.686797
O-Succinylhomoserine	0.132971	0.0102515	0.463071	0.366733
Octanoic acid	0.271824	-0.0569279	1.4692e-06	-3.30861
Octopine	0.394246	-0.105857	0.0159064	1.13726
Ornithine	0.0483082	0.0108372	0.809388	0.174001
Oxamic acid	0.954708	-0.00861975	0.875329	0.66683
p-Aminobenzoic acid	0.260439	0.00548134	0.0673546	0.290328
Pantothenic acid	0.764796	-0.0286351	0.585775	0.00783419
Paraxanthine	0.15899	-0.0118747	0.563342	0.776926
Pelargonic acid	0.675315	-0.00519038	0.00080748	-0.42242
Penicillamine	0.404835	0.00335249	0.924971	1.48417
Phe	0.804212	0.0574107	0.992872	-0.0770879
Phenoxybenzamine	0.290466	-0.00645548	0.637818	0.691171
Phosphorylcholine	0.116664	-0.00802644	0.334277	0.738852
Phthalic acid	0.000296619	-0.0233284	0.0011138	1.09662
Picolinic acid	0.167651	0.00577182	0.0400438	1.86163
Pimelic acid	0.542989	0.00566532	0.262722	0.945477
Pipecolic acid	0.751786	-0.00515634	0.781817	0.0746666
Piperidine	0.614017	-0.0204714	0.907541	0.39544
Porphobilinogen	0.414014	-0.0106011	0.584056	1.43846
Pro	0.0544351	0.0864077	0.458381	0.128115
Procaine	0.527183	-0.00401817	0.211326	1.06232
Propionic acid	0.360368	0.0501369	0.754518	0.0862241
Prostaglandin E2	0.357031	0.00818259	0.202743	1.68139
Prostaglandin F2α	1	-0.00652848	0.694558	0.571195
Protocatechuic acid	0.658331	0.00665857	0.0780202	1.38517
Pseudouridine	0.457059	0.0103042	0.851181	0.172994
Pterin	0.0262615	-0.00598554	0.429067	1.02217
Putrescine	0.11774	0.168742	0.155464	0.440167
Pyridoxal	0.342694	-0.00377115	0.514288	0.120247
Pyridoxamine	0.277643	0.00800348	0.140456	-0.136885
Pyridoxamine 5'-phosphate	0.00586308	-0.0100779	0.029829	1.23809
Pyridoxine	0.300978	0.0136971	0.50283	0.47187
Quinic acid	0.861162	0.0142174	0.840072	1.14799
Retinoic acid	0.123929	-0.00584916	0.0534744	1.07456
Riboflavin	0.354825	0.00796809	0.0666081	1.43657
Ribulose 5-phosphate	0.0131504	-0.00733707	0.700703	0.521889
S-Adenosylmethionine	0.00245692	0.0189216	0.0186936	-0.223105
S-Carboxymethylcysteine	0.284503	0.0015376	0.255989	0.566514
S-Methylmethionine	0.277241	0.00367814	0.278965	1.14146
Saccharopine	0.714148	-0.0290702	0.754518	-0.159919
Sarcosine	0.376449	0.0388783	0.0876629	0.5734
SDMA	0.357472	0.00588436	0.468834	0.488219
Sebacic acid	0.102069	-0.0174043	0.95899	0.7499
Ser	0.911515	0.00350291	0.339108	0.109092
Ser-Glu	0.638453	0.00265191	0.0461803	1.55839
Serotonin	0.70842	-0.00470634	0.798912	1.31211
Shikimic acid	0.437967	0.00208808	0.74395	1.2161
Sinapic acid	0.909011	0.000759388	0.567709	0.910633
Spermidine	0.228086	0.0195736	0.416226	0.0584926
Stachydrine	0.279695	-0.0276542	0.0726381	0.639808
Suberic acid	0.0268289	-0.0364648	0.122209	0.159336
Succinic acid	0.804212	-0.0413235	0.376449	-0.163294
Succinic semialdehyde	0.407434	-0.00422458	0.271948	1.09206
Sulfotyrosine	0.162673	0.0229848	0.570061	0.438905
Taurine	0.0227177	0.124488	0.0415459	0.796767
Taurocholic acid	0.0921804	0.0471665	0.303742	0.682249
Terephthalic acid	0.000299291	0.0182037	0.000181612	-0.331282
Tetrahydrouridine	0.00896241	-0.0252827	0.848929	1.50373
Thiamine	0.369416	-0.00523507	0.837034	0.0607128
Thiamine phosphate	0.903627	0.000631876	0.0680165	1.76243
Thiaproline	0.0392433	0.00932289	0.74395	1.07828
Thr	0.521445	0.0797361	0.865211	-0.0720663
Thr-Asp	0.00631852	-0.0104569	0.809204	0.995877
trans-Glutaconic acid	0.315526	0.0138653	0.807758	0.802777
Tridecanoic acid	0.433121	0.00468294	0.0795334	0.313523
Triethanolamine	0.000114992	-0.0303082	0.000562684	1.72632
Trigonelline	0.14704	-0.0252474	0.652191	0.65974
Trimethylamine	0.0110792	-0.0360186	0.12209	1.33386
Tropine	0.54809	-0.00160937	0.648048	1.09245
Trp	0.426621	0.106371	0.964371	-0.126909
Tryptamine	0.0918508	0.0039496	0.0701566	0.502276
Tyr	0.143809	0.117963	0.348213	0.110013
Tyramine	0.662865	0.00205542	0.14533	0.462746
UMP	0.525653	0.00445594	0.687409	1.04667
Undecanoic acid	0.164118	0.00743589	0.000196188	-0.358483
Uracil	0.309038	0.00745189	0.950135	0.484682
Uric acid	0.817468	0.0557458	0.131086	-0.0807919
Uridine	0.102528	0.0220094	0.768132	0.168296
Urocanic acid	0.174092	0.0107031	0.700861	0.255502
Val	0.884458	-0.00495792	0.768132	0.0358617
Vanillic acid	0.31724	0.0249516	0.673279	0.473
Xanthine	0.0921804	0.0273932	0.131086	-0.00571194
Xanthosine	0.0618753	-0.0147665	0.25654	1.38685
β-Ala	0.0377807	0.0268853	0.160729	0.448296
β-Ala-Lys	0.729891	0.000513709	0.386271	0.435422
β-Hydroxyisovaleric acid	0.416534	0.00490162	0.109386	0.210074
β-Tyr	0.756995	0.00469975	0.831401	0.573983
γ-Butyrobetaine	0.478011	0.00967866	0.00678991	0.548355
γ-Glu-Ala	0.0370045	0.0149212	0.330415	1.02128
γ-Glu-Arg divalent	0.0170626	0.00786328	0.698672	0.678408
γ-Glu-Asp	0.991374	-0.00165114	0.000838285	1.58247
γ-Glu-Gln	0.0118666	0.0113131	0.10244	0.68656
γ-Glu-Glu	0.804212	-0.00320899	0.183139	0.663594
γ-Glu-Gly	0.0573197	0.0106416	0.0110623	0.654184
γ-Glu-His	0.499656	-0.00294678	0.184084	1.10096
γ-Glu-Lys divalent	0.023495	0.00889927	0.14533	0.587691
γ-Glu-Met	0.0212861	0.0434411	0.584056	0.656441
γ-Glu-Ornitine	0.276772	0.00968487	0.112779	1.20257
γ-Glu-Ser	0.177876	0.0104203	0.0242237	1.37297
γ-Glu-Taurine	0.162572	0.00458342	0.0979893	1.1061
γ-Glu-Thr	0.0673546	0.0108408	0.227385	0.709507
γ-Glu-Tyr	0.136097	0.00551456	0.285979	1.35173
p-values were calculated using the Wilcoxon rank sum test (Compare 4w vs 0w)
effect size; Hedge's g
CF; corn flakes
FG; fruit granola

## Sheet: Supplementary Table 3
Supplementary Table 3. The results of statistical analyses of metabolites.
Increased metabolites
CF				FG
Metabolites	Effect size	p-value	q-value	Metabolites	Effect size	p-value	q-value
2-Carboxybenzaldehyde	0.037	0	0.004	Decanoic acid	0.38	0	0
5-Oxohexanoic acid	0.029	0	0.019	Lauric acid	0.767	0	0
Terephthalic acid	0.018	0	0.019	Octanoic acid	0.437	0	0
S-Adenosylmethionine	0.019	0.002	0.128	Myristic acid	0.171	0	0
Adenine	0.05	0.005	0.208	2-Carboxybenzaldehyde	0.034	0	0.001
γ-Glu-Gln	0.011	0.012	0.285	4-Pyridoxic acid	0.046	0	0.003
γ-Glu-Arg divalent	0.008	0.017	0.333	Terephthalic acid	0.02	0	0.008
Citrulline	0.026	0.019	0.333	Undecanoic acid	0.027	0	0.008
N-Formylmethionine	0.013	0.02	0.333	Pelargonic acid	0.05	0.001	0.024
γ-Glu-Met	0.043	0.021	0.333	N-Methylalanine	0.028	0.001	0.031
N1-Acetylspermine	0.01	0.022	0.333	3-Hydroxy-2-methyl-4-pyrone	0.087	0.003	0.054
Met	0.054	0.022	0.333	5-Oxohexanoic acid	0.017	0.005	0.094
Taurine	0.124	0.023	0.333	Glycerol	0.358	0.008	0.124
γ-Glu-Lys divalent	0.009	0.023	0.333	Heptanoic acid	0.032	0.013	0.181
5-Hydroxypentanoic acid	0.052	0.03	0.364	S-Adenosylmethionine	0.013	0.019	0.233
γ-Glu-Ala	0.015	0.037	0.375	Carnitine	0.102	0.025	0.268
Methionine sulfoxide	0.027	0.038	0.375	Ethanolamine	0.044	0.031	0.315
β-Ala	0.027	0.038	0.375	Formiminoglutamic acid	0.019	0.034	0.323
Thiaproline	0.009	0.039	0.375	Nω-Methylarginine	0.006	0.036	0.323
N6-Methyllysine	0.015	0.039	0.375
Choline	0.07	0.043	0.392
3-Hydroxybutyric acid	0.066	0.045	0.397
Ornithine	0.011	0.048	0.41
Decreased metabolites
CF				FG
Metabolites	Effect size	p-value	q-value	Metabolites	Effect size	p-value	q-value
Triethanolamine	-0.03	0	0.018	Triethanolamine	-0.028	0.001	0.02
Phthalic acid	-0.023	0	0.019	γ-Glu-Asp	-0.017	0.001	0.024
Pyridoxamine 5'-phosphate	-0.01	0.006	0.219	Phthalic acid	-0.018	0.001	0.029
Thr-Asp	-0.01	0.006	0.219	2'-Deoxycytidine	-0.013	0.002	0.037
Nicotinamide	-0.035	0.008	0.254	Nicotinamide	-0.042	0.002	0.04
Tetrahydrouridine	-0.025	0.009	0.254	γ-Butyrobetaine	-0.018	0.007	0.118
Trimethylamine	-0.036	0.011	0.285	Asp	-0.195	0.008	0.124
Ribulose 5-phosphate	-0.007	0.013	0.293	Hercynine	-0.015	0.009	0.137
Pterin	-0.006	0.026	0.349	γ-Glu-Gly	-0.019	0.011	0.157
Suberic acid	-0.036	0.027	0.349	Octopine	-0.083	0.016	0.207
N6-Benzyladenine	-0.016	0.03	0.364	Ile-Pro-Pro	-0.011	0.02	0.24
Isoglutamic acid	-0.108	0.035	0.375	3-Amino-2-piperidone	-0.059	0.024	0.268
Methyl sulfate	-0.016	0.04	0.375	γ-Glu-Ser	-0.014	0.024	0.268
NMN	-0.013	0.049	0.41	Pyridoxamine 5'-phosphate	-0.007	0.03	0.31
				Cysteic acid	-0.012	0.036	0.323
				N-Acetylglucosamine 1-phosphate	-0.01	0.036	0.323
				AMP	-0.012	0.039	0.337
				Picolinic acid	-0.04	0.04	0.338
				Taurine	-0.043	0.042	0.341
				FAD divalent	-0.005	0.045	0.359
				Ser-Glu	-0.012	0.046	0.36
				Ethylacetimidate	-0.021	0.05	0.377

## Sheet: Supplementary Table 4
Supplementary Table 4. Correlation analysis of fecal IgA and gut microbes, metabolites and defecation data.
	Baseline								Difference
	CF				FG				CF				FG
	PearsonR	PearsonP	SpearmanR	SpearmanP	PearsonR	PearsonP	SpearmanR	SpearmanP	PearsonR	PearsonP	SpearmanR	SpearmanP	PearsonR	PearsonP	SpearmanR	SpearmanP
Bacteroides	-0.061149	0.731191	0.179526	0.309659	-0.266357	0.134049	0.0765374	0.672045	0.0902178	0.611863	0.133079	0.453076	0.182284	0.309961	0.299465	0.0904422
Bifidobacterium	0.112242	0.527387	0.200611	0.255283	0.16586	0.356285	0.424835	0.0137244	-0.133356	0.452127	-0.0542399	0.760622	-0.0939468	0.603045	-0.125345	0.487033
Blautia	-0.185632	0.293215	-0.051188	0.77373	0.185616	0.301048	0.0698529	0.699293	0.189803	0.28231	0.119022	0.502576	-0.0913373	0.613193	-0.0905749	0.616172
Faecalibacterium	-0.0427392	0.810332	0.0319328	0.857718	-0.108631	0.547333	0.0623484	0.730328	-0.0845479	0.634497	0.0826648	0.642087	0.169955	0.344364	-0.267515	0.132302
Prevotella 9	0.236826	0.177483	-0.281251	0.107106	-0.0938484	0.603427	-0.413318	0.0168122	0.00975798	0.956321	-0.13384	0.450472	0.00960514	0.957691	0.271491	0.12643
Fusicatenibacter	-0.0548845	0.757861	-0.0628152	0.724147	-0.155746	0.386767	0.243527	0.172039	-0.0682634	0.701275	0.167966	0.342348	0.715631	2.85117e-06	-0.0581583	0.747844
Agathobacter	-0.067786	0.703269	-0.176569	0.317828	-0.138173	0.443184	-0.288429	0.103563	-0.0524197	0.768432	0.00200471	0.991022	0.210418	0.239848	0.198879	0.267192
Parabacteroides	-0.123412	0.486832	-0.0896868	0.613968	-0.0304533	0.866399	0.0132129	0.941823	-0.019111	0.91457	0.028268	0.873909	-0.0651974	0.718493	-0.150297	0.403799
Megamonas	-0.0878288	0.621358	0.0316648	0.8589	-0.0916891	0.611821	-0.119112	0.509115	0.294031	0.0914315	0.124763	0.482038	0.0120501	0.946935	0.0164445	0.927628
Anaerostipes	0.153733	0.385362	0.183804	0.298077	-0.0850195	0.638054	0.032754	0.856406	-0.119133	0.502175	-0.0206264	0.907823	-0.0413368	0.819333	-0.0330882	0.854956
Prevotella 2	0.0412721	0.81673	-0.210491	0.232127	-0.121987	0.498866	-0.591103	0.000292111	-0.125336	0.480013	-0.0420982	0.813126	-0.0231708	0.898156	-0.0371631	0.837318
Subdoligranulum	-0.0429606	0.809367	-0.0732491	0.680567	-0.157194	0.382312	-0.115957	0.520476	-0.0982829	0.580271	-0.0347674	0.845234	0.367088	0.0356019	-0.204687	0.253185
Collinsella	0.123448	0.486704	0.0578207	0.745324	0.351645	0.0447747	0.165885	0.356212	-0.137728	0.4373	-0.244766	0.162968	-0.132585	0.462015	0.011753	0.948242
Roseburia	-0.154805	0.382018	-0.0674829	0.704536	-0.0575	0.750607	-0.146409	0.416207	0.0152855	0.931625	0.0134567	0.93979	0.00536946	0.976341	-0.0440833	0.807546
Lachnoclostridium	-0.145427	0.411853	0.105882	0.551188	-0.0612392	0.734952	0.0975936	0.588985	-0.0801113	0.652438	0.109549	0.537403	0.242484	0.173942	0.022393	0.901558
[Ruminococcus] torques group	-0.10072	0.570871	0.0392786	0.825443	0.102575	0.570015	0.0212856	0.906405	0.247514	0.158147	0.068623	0.699774	0.0374356	0.836142	-0.332274	0.058859
Unclassified	-0.159894	0.36637	-0.232086	0.186575	0.140234	0.436346	-0.14238	0.429288	-0.0358938	0.840283	-0.0440064	0.804815	-0.164327	0.360809	-0.314505	0.0746552
Alistipes	0.0307545	0.862918	0.0385056	0.828827	0.430054	0.0124906	0.0998495	0.580359	0.056566	0.750674	-0.178831	0.311568	-0.120488	0.504197	-0.182563	0.309208
Ruminococcus 2	-0.181062	0.305469	-0.198657	0.260038	0.250259	0.160121	-0.132265	0.463105	0.245477	0.16171	-0.00768888	0.965576	-0.283882	0.10937	-0.342981	0.0506972
[Ruminococcus] gnavus group	-0.128228	0.469854	0.253578	0.147878	-0.0429979	0.812199	0.253864	0.153988	0.162292	0.359133	0.225254	0.200246	0.0644968	0.721398	0.257146	0.148554
[Eubacterium] hallii group	-0.215286	0.221417	-0.352483	0.0408965	0.00733337	0.967692	-0.255394	0.151438	-0.0979937	0.581391	-0.0545496	0.759295	0.0961204	0.594647	-0.157437	0.381569
Megasphaera	0.0174064	0.922165	0.0652143	0.714045	-0.0767067	0.67136	0.0802391	0.657128	-0.0788048	0.657759	0.055152	0.756716	0.380517	0.0289223	0.0237745	0.895517
Dorea	-0.0604521	0.734143	-0.0331804	0.852219	-0.0400388	0.824917	0.0486909	0.787866	0.462374	0.0059017	0.103211	0.561333	0.0166066	0.926916	-0.233423	0.191092
uncultured	-0.249052	0.155496	-0.289228	0.0971018	-0.120768	0.503198	-0.297794	0.0923428	0.299795	0.0849647	0.0429335	0.809485	-0.049266	0.785419	0.0290775	0.872384
Ruminococcaceae UCG-002	0.00985508	0.955886	-0.263472	0.132177	0.0333772	0.853703	-0.295906	0.0945272	0.254818	0.145839	-0.154338	0.383472	-0.0740547	0.68212	-0.147179	0.413734
[Eubacterium] coprostanoligenes group	0.0760017	0.66923	-0.102322	0.564728	0.437778	0.0108366	-0.287284	0.105003	-0.15969	0.366991	-0.493097	0.00304603	-0.189082	0.291949	-0.350076	0.0458043
Mitsuokella	-0.0126316	0.943476	-0.180087	0.308125	-0.072328	0.689159	-0.0913231	0.613249	-0.0853816	0.631148	-0.0141775	0.936571	0.380398	0.0289767	-0.102151	0.571617
Holdemanella	0.109039	0.53931	-0.0514955	0.772407	-0.0868384	0.630855	0.0917956	0.611406	-0.125582	0.479143	-0.101152	0.569211	-0.0746594	0.679661	-0.162513	0.366209
Dialister	0.0567689	0.749808	-0.306931	0.0774539	-0.0678835	0.707394	0.17026	0.343488	0.32225	0.0630735	0.363255	0.034718	-0.0445514	0.805541	0.104232	0.563767
Sutterella	0.217157	0.217332	0.0590807	0.739964	-0.0617643	0.732762	0.0227083	0.900179	0.273806	0.117127	0.318245	0.0666126	-0.136627	0.448353	0.180989	0.31347
Erysipelotrichaceae UCG-003	-0.0217224	0.902947	0.0489261	0.783486	-0.162126	0.367366	-0.458031	0.00735237	0.0724258	0.683971	0.240541	0.170582	0.0300131	0.868313	-0.126674	0.48239
Ruminococcus 1	0.012572	0.943742	-0.217381	0.216845	0.126189	0.48408	-0.23874	0.180891	-0.164699	0.351953	-0.241108	0.169546	-0.00118064	0.994797	0.132372	0.462742
Catenibacterium	-0.0978484	0.581954	-0.29277	0.0928952	0.804133	1.73001e-08	0.0814805	0.652153	0.0978484	0.581954	0.29277	0.0928952	-0.0771873	0.669417	0.00546516	0.97592
Lachnospira	0.070172	0.693321	0.34589	0.0450961	-0.0910451	0.614334	0.0755549	0.676026	-0.150866	0.394392	-0.0910439	0.608594	0.18941	0.291099	0.13806	0.44356
Lachnospiraceae NK4A136 group	-0.078787	0.657831	-0.294478	0.0909165	-0.0191983	0.915548	-0.0888612	0.622889	-0.201635	0.252814	-0.216338	0.219114	-0.0538878	0.765824	-0.197312	0.271058
Christensenellaceae R-7 group	-0.141401	0.425056	-0.36698	0.0327671	0.516763	0.00207643	-0.182179	0.310243	0.112146	0.527742	-0.338592	0.0501413	-0.112451	0.533249	-0.208308	0.244703
Streptococcus	0.508838	0.00211885	0.0481431	0.786871	-0.17027	0.343457	-0.242981	0.173033	-0.00333523	0.985064	0.014218	0.93639	0.450792	0.00846812	0.143777	0.424727
Ruminiclostridium 5	-0.108848	0.540029	-0.306728	0.0776601	0.170435	0.342984	0.167781	0.350664	-0.0145795	0.934776	0.278042	0.111344	-0.0366381	0.839587	-0.26446	0.136948
Parasutterella	-0.108059	0.542987	0.0905933	0.610376	-0.0556104	0.758556	0.0243182	0.893141	-0.135895	0.443486	-0.121258	0.494524	-0.0149844	0.934039	0.0754443	0.676474
Phascolarctobacterium	0.000115236	0.999484	0.214731	0.222639	0.516222	0.00210296	0.146766	0.415059	-0.0703984	0.69238	-0.17002	0.336392	-0.102721	0.569465	0.0300361	0.868213
Alloprevotella	0.157331	0.374203	-0.295817	0.0893894	-0.10358	0.566223	-0.320836	0.0686886	-0.170819	0.334092	-0.0919932	0.604847	0.0120588	0.946897	0.227103	0.203734
[Ruminococcus] gauvreauii group	0.0892835	0.615569	-0.179076	0.310893	-0.11852	0.511235	0.00833765	0.96327	-0.00877754	0.960706	0.202078	0.251753	0.326803	0.0634118	-0.106264	0.556146
[Eubacterium] eligens group	0.0609893	0.731867	-0.131215	0.459484	-0.10407	0.564378	-0.355132	0.0425538	-0.268496	0.124691	-0.354851	0.0394676	-0.262863	0.139424	0.0906404	0.615916
Erysipelatoclostridium	-0.055202	0.756502	0.277982	0.111424	0.0362332	0.841337	0.362435	0.0381889	-0.115655	0.514824	-0.158104	0.371831	-0.111269	0.537589	-0.0299482	0.868596
Fusobacterium	-0.0546044	0.75906	0.302766	0.0817725	-0.0643816	0.721876	0.210357	0.239988	0.249094	0.155424	0.109198	0.538717	-0.0278111	0.8779	-0.161142	0.370321
[Eubacterium] ventriosum group	0.0595788	0.737848	0.0355918	0.84161	-0.157041	0.382782	-0.156685	0.383875	-0.170215	0.335829	-0.141235	0.425604	0.0569868	0.752763	0.124709	0.489264
Butyricicoccus	-0.114864	0.517722	-0.160275	0.365215	-0.182869	0.308384	-0.0581551	0.747857	0.125157	0.480645	0.182443	0.301732	0.50023	0.00303172	0.205283	0.251777
Ruminococcaceae UCG-005	0.0268086	0.880371	-0.415322	0.0145815	0.0300589	0.868114	-0.181261	0.312731	-0.165845	0.348564	-0.119166	0.502055	-0.0443225	0.806521	0.00645006	0.971582
Coprococcus 3	0.212868	0.226774	0.112816	0.525265	0.222445	0.213411	-0.10332	0.567201	0.304489	0.0799641	0.183923	0.29776	-0.0820401	0.649916	-0.291706	0.0995257
Ruminococcaceae UCG-014	-0.106042	0.550585	-0.312684	0.071782	0.155309	0.388117	-0.129486	0.472638	-0.17307	0.327665	-0.223111	0.204674	0.827613	2.84511e-09	0.00303899	0.986609
Barnesiella	-0.121932	0.492109	-0.258728	0.139544	0.355423	0.0423728	-0.0458971	0.799785	-0.0922912	0.603672	-0.0739912	0.677504	-0.149105	0.40758	-0.347357	0.0476322
[Eubacterium] ruminantium group	0.110379	0.534308	-0.0825307	0.64263	-0.091415	0.61289	-0.337708	0.054596	-0.147434	0.405362	-0.349494	0.0427594	-0.00304749	0.986571	0.200632	0.262911
Lachnospiraceae UCG-004	-0.00975309	0.956343	0.00481811	0.978425	-0.162494	0.366267	-0.116592	0.51818	-0.0912963	0.607597	-0.0534353	0.764071	-0.0620078	0.731747	0.0707449	0.695635
Oscillibacter	0.294568	0.0908137	0.0276632	0.876586	0.0100644	0.95567	-0.0557427	0.757999	0.392009	0.0218525	0.0273533	0.877958	-0.112086	0.534585	-0.215452	0.228528
Ruminiclostridium 9	0.33749	0.050941	0.233074	0.184653	0.238899	0.18059	0.295149	0.0954132	-0.0382822	0.829806	-0.109888	0.536137	-0.124881	0.48866	-0.448051	0.00892643
Lactobacillus	0.649334	3.25565e-05	0.366751	0.0328848	0.0477684	0.791797	0.164889	0.359146	-0.170079	0.33622	-0.437682	0.00963391	-0.113903	0.527941	-0.369329	0.0344078
Ruminococcaceae UCG-013	-0.206799	0.240608	0.0605134	0.733883	-0.0239164	0.894897	-0.152857	0.395743	-0.0210244	0.906052	-0.133232	0.452551	0.205264	0.251821	-0.0280278	0.876956
Ambiguous taxa	0.0584551	0.742624	-0.0318437	0.858111	-0.0886264	0.623811	-0.299512	0.0903895	-0.0694589	0.696289	-0.225862	0.199002	-0.0604209	0.738369	0.149961	0.404861
Sellimonas	-0.0978159	0.58208	0.225298	0.200155	0.125621	0.486065	0.256245	0.150033	0.104845	0.555117	-0.119363	0.501343	0.271404	0.126557	-0.304228	0.0851887
Eggerthella	0.139502	0.431362	0.122629	0.489622	0.000578358	0.997451	0.435196	0.0113675	0.177677	0.31475	0.234305	0.182279	-0.0508238	0.778799	-0.0378942	0.834162
Acidaminococcus	0.0126698	0.943305	-0.141369	0.425161	-0.0390355	0.829239	0.259839	0.144201	0.0130008	0.941827	0.0693058	0.696927	-0.0526034	0.771255	-0.172956	0.335786
Coprococcus 2	-0.0598873	0.736539	-0.293833	0.0916604	-0.0811935	0.653302	-0.152662	0.396354	-0.0802768	0.651765	-0.0533114	0.764603	-0.0558735	0.757448	-0.169292	0.346278
Veillonella	-0.0582552	0.743474	0.0655339	0.712703	-0.0586142	0.745932	0.19498	0.276874	-0.180804	0.30617	0.0725495	0.683459	0.0115381	0.949187	0.244197	0.170826
Intestinibacter	0.0402229	0.821313	0.0621401	0.726999	0.0014763	0.993494	0.245738	0.168058	0.274208	0.11657	0.381378	0.0260486	-0.049596	0.784015	-0.1049	0.561256
Paraprevotella	-0.0106896	0.952155	-0.108436	0.541571	-0.0232304	0.897896	-0.103166	0.567781	0.0851309	0.632154	0.0903159	0.611474	0.108494	0.54784	0.0999798	0.579863
Ruminococcaceae NK4A214 group	0.216485	0.218793	-0.162246	0.359269	0.533503	0.00138776	-0.299921	0.0899295	-0.241355	0.169096	-0.395361	0.0206519	-0.0933637	0.605307	-0.0330438	0.855149
Succinivibrio	-0.0991497	0.57692	-0.173425	0.326658					-0.0501133	0.778361	-0.0770228	0.665043
Bilophila	-0.0215852	0.903558	0.254876	0.145744	-0.0431439	0.811573	0.265574	0.13524	-0.0640216	0.719062	-0.105365	0.553144	-0.103952	0.564818	-0.395941	0.022553
Odoribacter	-0.0222272	0.900703	-0.16808	0.342016	-0.150897	0.401903	-0.0918346	0.611254	-0.0504484	0.776916	0.0185828	0.916923	0.136324	0.449369	0.0428325	0.812909
Coprococcus 1	-0.11425	0.519978	-0.120044	0.498887	-0.180812	0.313952	-0.145305	0.419767	-0.0235252	0.894936	-0.113935	0.521137	-0.0197487	0.913136	-0.140205	0.436441
Flavonifractor	-0.108761	0.540354	0.322112	0.0631932	-0.035941	0.8426	0.195179	0.276375	-0.0147129	0.934181	-0.0295152	0.868393	-0.0673368	0.709648	-0.132016	0.463957
Lachnospiraceae ND3007 group	-0.166383	0.346982	-0.234105	0.182663	-0.200142	0.264105	-0.402469	0.0202314	-0.163531	0.355426	-0.275718	0.11449	0.399643	0.0212108	0.257557	0.147883
Ruminiclostridium 6	0.103114	0.561704	-0.0853814	0.631148	-0.0715394	0.692382	-0.322931	0.0667987	-0.216577	0.218592	-0.510321	0.00204579	0.189578	0.290661	-0.0469492	0.795291
Tyzzerella 4	-0.11458	0.518764	0.052102	0.769798	-0.0408913	0.821249	0.0431396	0.811592	0.0250918	0.887982	0.118762	0.503515	0.101578	0.57379	0.235522	0.187018
Faecalitalea	-0.134434	0.448447	0.0228883	0.897765	0.0504785	0.780265	-0.0616658	0.733172	0.0926792	0.602145	0.104458	0.556588	0.162198	0.367152	0.168151	0.349587
Escherichia-Shigella	-0.00383196	0.98284	0.000536692	0.997596	-0.0491146	0.786063	0.0619639	0.73193	0.129179	0.466541	0.201985	0.251974	-0.0398431	0.825759	0.208084	0.245221
Slackia	0.356723	0.0383667	0.22948	0.19171	0.806152	1.49572e-08	-0.110109	0.541864	-0.111796	0.529038	-0.317356	0.0674183	-0.23818	0.181947	-0.263325	0.138704
metagenome	0.0657272	0.711892	0.0666129	0.708178	-0.0830549	0.645866	-0.406803	0.0188022	-0.184429	0.296411	-0.181047	0.305509	0.0716846	0.691788	0.232191	0.193512
[Clostridium] innocuum group	-0.0764482	0.667398	-0.0212246	0.905161	0.00945185	0.958366	-0.049523	0.784326	0.207249	0.239562	0.324498	0.0611536	0.016007	0.929548	0.00892485	0.960685
Negativibacillus	0.0668706	0.707098	0.0803054	0.651649	0.19638	0.273373	-0.0610606	0.735697	0.501858	0.00249409	0.098947	0.577702	0.00527435	0.97676	-0.0556038	0.758584
Tyzzerella	-0.0128619	0.942447	-0.0145397	0.934954	-0.0235274	0.896597	-0.070557	0.696405	-0.0558757	0.753622	-0.00173282	0.99224	0.300051	0.089783	0.0272827	0.880203
Romboutsia	0.224967	0.200835	0.0207111	0.907446	0.437006	0.0109931	-0.010605	0.953292	-0.128671	0.468308	-0.178229	0.313226	-0.0493888	0.784896	0.064671	0.720675
1-Methyl-4-imidazoleacetic acid	0.0441317	0.80427	-0.0734912	0.679567	0.23475	0.188508	-0.216243	0.226782	0.172066	0.330522	-0.121934	0.492102	-0.125331	0.48708	-0.279078	0.115766
1-Methylhistamine	0.0650889	0.714572	0.00310284	0.986105	-0.106217	0.556324	-0.253812	0.154075	0.0430552	0.808955	-0.0425049	0.811353	0.0273346	0.879977	-0.0628574	0.728209
1-Methylnicotinamide	0.0372089	0.834511	-0.0550587	0.757116	-0.0726531	0.687832	-0.120095	0.505597	-0.165536	0.349477	-0.0248123	0.889222	0.0428067	0.81302	-0.000189594	0.999165
1-Methyluric acid	0.24784	0.157583	0.360914	0.0359919	0.00454672	0.979966	0.453329	0.00806167	-0.114652	0.518501	-0.0834543	0.6389	-0.0858313	0.634837	-0.164267	0.360989
10-Hydroxydecanoic acid	-0.116533	0.511616	0.0117063	0.947611	-0.145855	0.417991	-0.395241	0.0228147	-0.101057	0.569577	-0.263807	0.131667	0.293246	0.0976699	0.329136	0.0614379
11-Aminoundecanoic acid	0.0727767	0.682519	0.187166	0.289174	0.0242969	0.893234	0.183885	0.305657	0.0436033	0.806569	0.227196	0.19629	-0.128999	0.474321	-0.0239171	0.894894
1H-Imidazole-4-propionic acid	-0.0497065	0.780116	0.15233	0.389767	-0.0407965	0.821656	0.142714	0.428194	-0.0625887	0.725104	-0.0039728	0.98221	0.0356814	0.843723	0.417781	0.0155533
2'-Deoxycytidine	-0.0698275	0.694755	0.0974736	0.583408	0.127749	0.478649	0.107744	0.55063	0.0953397	0.591716	-0.0745537	0.675185	0.155879	0.386359	0.0353538	0.845141
2'-Deoxyguanosine	0.0483636	0.785917	0.00943984	0.957743	0.261394	0.14173	0.08236	0.648638	0.0976961	0.582545	-0.0910153	0.608707	0.37445	0.0318004	0.068416	0.7052
2,3-Dihydroxybenzoic acid	0.0993334	0.57621	0.0732289	0.68065	-0.136929	0.447339	-0.0903381	0.617098	-0.0763443	0.667824	0.251034	0.152126	-0.0813727	0.652585	0.213203	0.23354
2,4-Diaminobutyric acid	0.0732612	0.680517	-0.139804	0.430354	-0.125945	0.484932	-0.167933	0.350221	-0.0616183	0.729205	0.0136038	0.939133	-0.112521	0.532992	-0.0194803	0.914312
2,6-Diaminopimelic acid	-0.103373	0.560716	-0.133945	0.450113	-0.0559896	0.756959	-0.068539	0.704694	0.121684	0.492999	-0.00290431	0.986994	0.190691	0.287787	0.0814791	0.652159
2-Carboxybenzaldehyde
2-Hydroxy-4-methylvaleric acid	-0.0806303	0.650329	0.184472	0.296296	-0.0422609	0.815363	0.185829	0.300483	0.183347	0.299302	0.0895181	0.614638	-0.00924948	0.959257	0.431497	0.0121663
2-Hydroxybutyric acid	-0.0583994	0.742861	0.125927	0.477927	-0.0690878	0.702437	0.131249	0.466578	-0.338741	0.0500341	-0.217056	0.217551	0.33586	0.0560176	0.374281	0.0318838
2-Hydroxyglutaric acid	-0.25378	0.147544	0.0690656	0.697928	-0.0714901	0.692584	0.362968	0.0378853	0.0209568	0.906353	0.0702934	0.692817	0.0723982	0.688872	0.291207	0.100133
2-Hydroxyisobutyric acid	-0.00606468	0.972845	0.00124992	0.994402	-0.125477	0.48657	-0.149332	0.406857	-0.17531	0.321345	-0.261922	0.134552	0.230655	0.196558	0.252232	0.156743
2-Hydroxypyridine	0.102595	0.563683	-0.0308974	0.862287	-0.0958498	0.59569	-0.380077	0.0291239	0.309132	0.0752446	0.197983	0.261691	0.136294	0.449468	0.368024	0.0350993
2-Hydroxyvaleric acid	-0.0884089	0.619047	0.0396505	0.823816	-0.0520694	0.773517	0.175194	0.329472	-0.190799	0.279744	-0.227423	0.195832	0.28164	0.112321	0.415541	0.0161749
2-Methylserine	-0.0827291	0.641828	0.00413636	0.981477	-0.11788	0.513536	-0.202151	0.25924	0.0565091	0.750917	0.000613832	0.997251	0.365964	0.0362139	0.370894	0.0335932
3,4-Dihydroxyphenylglycol	0.196044	0.266487	0.209552	0.234265	-0.208878	0.243385	-0.529726	0.00152258	0.243933	0.164449	0.0133868	0.940102	-0.070277	0.697553	0.242328	0.174226
3-Amino-2-piperidone	0.0130035	0.941814	0.299947	0.0847998	-0.0523615	0.772279	0.299297	0.0906317	0.0565478	0.750752	0.196651	0.264978	0.00756598	0.966668	-0.189136	0.291809
3-Aminobutyric acid	-0.121631	0.493187	-0.000767231	0.996564	0.0545054	0.763216	-0.0108974	0.952005	-0.115663	0.514794	-0.218033	0.215437	-0.110292	0.541189	-0.0176563	0.92231
3-Aminoisobutyric acid	0.0314243	0.859962	0.0783043	0.659802	-0.117304	0.51561	0.0866733	0.631507	-0.0803183	0.651597	0.0895129	0.614659	0.0339497	0.851221	0.16025	0.373012
3-Aminopropane-1,2-diol	0.0798591	0.653464	0.401898	0.0184674	-0.0897336	0.619465	0.0585703	0.746116	-0.090166	0.612068	-0.0308833	0.862349	-0.0583614	0.746992	0.0095655	0.957866
3-Hydroxy-2-methyl-4-pyrone	-0.0978571	0.581921	-0.0510352	0.774388	-0.122311	0.49772	0.166458	0.35453	0.134704	0.447527	0.151765	0.391547	-0.067517	0.708905	-0.078569	0.663842
3-Hydroxyanthranilic acid	0.177318	0.315746	0.0739712	0.677586	-0.15398	0.39224	0.0760372	0.674071	-0.16191	0.360279	-0.270034	0.122465	0.143555	0.425448	-0.361659	0.0386351
3-Hydroxybutyric acid	-0.113977	0.520984	0.0615737	0.729393	-0.125538	0.486357	-0.0581551	0.747857	-0.0469924	0.791851	0.153	0.387661	0.0428158	0.812981	0.237339	0.18354
3-Hydroxypropionic acid	-0.110364	0.534363	-0.00804708	0.963974	-0.0229792	0.898994	-0.130324	0.469754	-0.252176	0.150208	-0.415135	0.0146305	0.17284	0.336115	0.187923	0.294972
3-Methoxytyramine	0.166529	0.346551	0.00474369	0.978758	-0.00531454	0.976583	-0.185315	0.301845	-0.0170919	0.923567	-0.317483	0.067303	0.0206308	0.909272	-0.105378	0.559465
3-Methylxanthine	0.202236	0.251373	0.0821436	0.644195	-0.0205201	0.909756	0.407622	0.0185418	0.0669067	0.706947	0.0026644	0.988068	-0.0801706	0.657403	-0.233731	0.190491
3-Phenylpropionic acid	-0.20912	0.235251	-0.0676904	0.703669	-0.191026	0.286925	-0.159759	0.374495	-0.145156	0.412736	-0.0530338	0.765795	0.0697483	0.699723	0.0798797	0.65857
4-(β-Acetylaminoethyl)imidazole	0.10956	0.537364	0.139257	0.432178	-0.0996442	0.581142	0.0881593	0.625648	0.0501514	0.778197	0.174977	0.32228	-0.213237	0.233464	-0.00887328	0.960912
4-Acetamidobutanoic acid	0.207954	0.237933	0.358604	0.0372855	-0.0465682	0.796918	0.0632743	0.726475	-0.0980383	0.581218	0.0099648	0.955396	-0.0461228	0.79882	-0.0351288	0.846115
4-Aminosalicylic acid	0.177804	0.3144	-0.150191	0.396536	0.315189	0.0739919	0.192513	0.283117	-0.123395	0.486891	-0.178304	0.313019	-0.177349	0.323463	-0.356952	0.0414304
4-Guanidinobutyric acid	3.30974e-05	0.999852	0.102215	0.565136	0.0375112	0.835815	0.415441	0.0162031	-0.178515	0.312436	-0.139048	0.432878	-0.0784223	0.664434	-0.183003	0.308023
4-Hydroxyphenylacetaldehyde	0.149058	0.400149	0.308488	0.0758859	-0.108587	0.547495	-0.290791	0.100641	-0.12416	0.484172	-0.122045	0.491705	0.348606	0.0467853	0.309636	0.0795129
4-Methyl-5-thiazoleethanol	-0.0123078	0.944922	-0.199892	0.257025	0.245549	0.168396	0.101708	0.573295	-0.182349	0.301986	-0.278515	0.110711	-0.249568	0.161317	-0.170942	0.341528
4-Oxopyrrolidine-2-carboxylic acid	-0.197819	0.262093	-0.0466005	0.79355	-0.109528	0.544011	0.0243984	0.892791	-0.0647574	0.715966	-0.100688	0.570995	0.256938	0.148894	-0.0354278	0.844821
4-Pyridoxic acid	-0.0629225	0.723695	-0.166998	0.345177	0.0591195	0.743814	-0.0591578	0.743654	-0.169803	0.337019	-0.290756	0.0952696	0.041098	0.820359	-0.118316	0.51197
5'-Deoxy-5'-methylthioadenosine	0.236446	0.178199	0.0618793	0.728101	-0.339973	0.0528931	-0.174131	0.332462	-0.0495456	0.780811	0.0252101	0.887457	0.530507	0.00149382	0.0630066	0.727588
5-Aminovaleric acid	-0.0912733	0.607688	0.0912147	0.607919	-0.116322	0.519154	0.0508021	0.778891	-0.121268	0.494487	0.0459893	0.7962	-0.00937109	0.958721	0.225936	0.206129
5-Hydroxylysine	-0.0779076	0.661422	0.455462	0.0067936	-0.0328883	0.855824	0.257687	0.147672	-0.0648429	0.715606	0.237892	0.175484	0.111193	0.537869	-0.0100267	0.955836
5-Hydroxypentanoic acid	-0.0638483	0.719792	0.205465	0.243723	-0.0831991	0.645291	-0.0301686	0.867637	-0.214472	0.223211	-0.132231	0.455985	0.353022	0.0438871	-0.0509086	0.778439
5-Hydroxytryptophan	0.0409284	0.818231	0.0458997	0.796589	0.34002	0.0528581	0.304565	0.0848263	0.0285869	0.872498	-0.371504	0.030519	-0.316407	0.0728223	-0.154319	0.391186
5-Methyl-2'-deoxycytidine	0.130825	0.46083	0.367118	0.0326966	0.484882	0.00423828	0.323249	0.0665154	0.076756	0.666136	-0.235736	0.179546	-0.453379	0.00805385	-0.306633	0.0826274
5-Methylcytosine	-0.102436	0.564293	0.130865	0.460691	-0.0217654	0.904305	0.224257	0.209609	0.078631	0.658468	0.139918	0.429976	0.0550308	0.760999	0.140192	0.436485
5-Oxo-2-tetrahydrofurancarboxylic acid	-0.177234	0.31598	0.0567841	0.749743	-0.129505	0.472575	0.170862	0.341759	-0.0671315	0.706007	0.0487226	0.784365	0.016244	0.928508	0.0822481	0.649085
5-Oxohexanoic acid	-0.068568	0.700003	-0.282872	0.105013	0.242176	0.174507	-0.00814454	0.96412	-0.035921	0.840164	-0.0714416	0.688049	0.000849612	0.996256	-0.195183	0.276365
5-Oxoproline	-0.107503	0.545077	-0.0212376	0.905104	0.0199405	0.912296	-0.141711	0.43148	-0.0408268	0.818674	-0.110466	0.533983	0.113212	0.530463	0.243316	0.172424
6,8-Thioctic acid	-0.0601028	0.735624	0.0183023	0.918172	-0.0988962	0.583997	-0.00622224	0.972585	-0.0259626	0.88412	0.084577	0.634379	-0.00325591	0.985653	0.386165	0.026438
6-Aminohexanoic acid	-0.0785112	0.658957	-0.18071	0.306427	-0.00953055	0.95802	-0.133732	0.458117	-0.30452	0.0799316	-0.474425	0.00458555	0.18085	0.313848	0.06333	0.726243
6-Hydroxyhexanoic acid	0.183072	0.30004	0.266482	0.127653	0.0479744	0.790918	-0.386474	0.0263074	-0.0453582	0.79894	-0.13245	0.455233	0.0603044	0.738856	0.133433	0.459131
6-Hydroxynicotinic acid	-0.0501439	0.77823	0.00471745	0.978876	-0.0270044	0.881416	0.118915	0.509818	0.168228	0.341583	0.161692	0.360934	-0.167321	0.352006	-0.122842	0.495838
6-Phosphogluconic acid	0.146398	0.408706	0.177499	0.315243	0.0732456	0.685415	0.380045	0.0291384	-0.176141	0.319021	-0.0245772	0.890265	-0.356977	0.0414152	-0.0580818	0.748165
7-Methylguanine	-0.0681512	0.701743	0.206175	0.242062	-0.169711	0.345069	0.172079	0.338278	-0.228106	0.194456	-0.569988	0.000433145	0.0476317	0.792379	0.00501798	0.97789
Adenine	0.011482	0.948613	0.036822	0.836208	-0.0435169	0.809974	0.0551471	0.760509	-0.169802	0.337019	-0.0423224	0.812148	0.0117932	0.948065	0.0340909	0.85061
Adenosine	0.525438	0.00141765	0.127578	0.472126	-0.0503887	0.780646	0.0899064	0.618788	-0.206928	0.240308	-0.139801	0.430364	-0.0425584	0.814085	-0.115642	0.521619
Adipic acid	0.0129589	0.942014	0.240642	0.170397	0.0244445	0.892589	0.186152	0.29963	-0.110353	0.534406	-0.321491	0.0637325	-0.0965162	0.593124	-0.0929533	0.6069
ADMA	-0.0539444	0.761888	0.155856	0.378755	-0.115168	0.523337	0.0972675	0.590236	0.0828568	0.641312	0.334047	0.053504	0.0877283	0.627346	0.027743	0.878197
ADP	0.135076	0.446262	0.277248	0.112411	-0.102101	0.571807	0.195857	0.274679	0.0326845	0.854404	0.100151	0.57306	0.0551618	0.760447	-0.0283791	0.875426
Agmatine	-0.0319759	0.857528	0.0724629	0.683817	-0.196928	0.272009	-0.107801	0.550418	0.150535	0.395443	0.276655	0.113213	0.382665	0.0279562	0.0720977	0.6901
Ala	-0.101753	0.566907	0.0249045	0.888813	-0.0624141	0.730054	-0.0494652	0.784571	-0.192446	0.275536	-0.107105	0.546575	0.0806392	0.655523	0.242647	0.173643
allo-Threonine	0.117182	0.509252	0.0281315	0.874513	-0.105526	0.558909	-0.27584	0.120232	-0.241289	0.169214	-0.0124958	0.944083	0.157969	0.379942	0.421045	0.0146831
Alloisoleucine	-0.105746	0.551705	0.206602	0.241066	0.0955198	0.596962	-0.000344878	0.99848	-0.192386	0.275689	-0.283342	0.104412	-0.130127	0.47043	0.0282946	0.875794
AMP	0.178771	0.311732	0.0240061	0.8928	-0.191899	0.284686	-0.0395046	0.827218	-0.0688983	0.698626	0.0338024	0.84948	-0.00189256	0.99166	0.234826	0.188362
Anserine divalent	-0.0662889	0.709536	-0.00718105	0.967849	-0.123308	0.494193	-0.123997	0.491764	0.254683	0.14606	0.256935	0.142405	-0.0561298	0.756369	0.134024	0.457126
Arg	-0.132324	0.455666	-0.0646295	0.716504	-0.103504	0.566507	0.169786	0.344852	-0.00847524	0.962058	0.181054	0.30549	-0.119249	0.508622	-0.259693	0.144435
Arg-Glu	0.00995651	0.955433	0.183165	0.299792	-0.130981	0.467497	0.110231	0.541412	-0.0950335	0.592912	-0.0689726	0.698316	0.0479618	0.790972	-0.100786	0.576794
Ascorbate 2-glucoside	0.238291	0.174738	0.170983	0.333621	0.275462	0.120762	0.301741	0.0879017	0.0974082	0.583662	-0.102618	0.563596	-0.282509	0.11117	-0.341601	0.0516954
Asn	-0.190821	0.279689	-0.0814362	0.64706	0.0190196	0.916332	0.220254	0.218072	0.0622965	0.726338	0.163942	0.354201	-0.122068	0.498581	-0.179873	0.316513
Asp	0.0165033	0.926192	0.159358	0.368	-0.147766	0.41185	0.255013	0.152069	-0.00360675	0.983849	0.206417	0.241497	0.15143	0.400222	-0.016377	0.927924
Azelaic acid	-0.21006	0.233106	-0.153247	0.386886	0.32156	0.0680305	-0.0945856	0.600572	-0.0121317	0.945709	-0.160581	0.36429	0.069879	0.699187	0.0681818	0.706165
Benzoic acid	-0.0451324	0.79992	-0.277964	0.111448	-0.157399	0.381685	-0.344353	0.0497199	-0.150707	0.394895	0.247009	0.159025	0.22736	0.203208	0.306895	0.0823517
Biotin	0.204639	0.245665	0.0773505	0.663701	0.536802	0.00127868	0.32196	0.0676691	0.00877302	0.960726	-0.110652	0.533289	-0.0550234	0.76103	-0.0722579	0.689445
Butyric acid	0.0808986	0.64924	0.273338	0.117779	-0.18547	0.301434	-0.195187	0.276356	-0.229626	0.191418	-0.305424	0.0789954	0.109624	0.543654	-0.102273	0.571158
Cadaverine	0.166597	0.346352	0.134479	0.448292	-0.15699	0.38294	-0.190063	0.289408	0.0202783	0.909372	0.236154	0.178753	0.370844	0.033619	0.112563	0.532838
Caffeic acid	-0.0959741	0.58924	0.156617	0.376402	0.0431039	0.811744	0.279352	0.115394	0.184767	0.295511	-0.0761756	0.668516	-0.135137	0.453364	-0.0219072	0.903684
Caffeine	0.0480107	0.787443	0.230427	0.189832	-0.0206326	0.909264	0.287375	0.104888	-0.138545	0.43456	-0.177465	0.315338	-0.0379575	0.833889	-0.182581	0.309161
Carboxymethyllysine	0.037168	0.83469	0.378457	0.027311	-0.115162	0.52336	0.223262	0.211692	-0.000764156	0.996578	-0.158747	0.369864	-0.0533467	0.768111	0.19019	0.289079
Carnitine	-0.14621	0.409313	0.163025	0.356936	0.0972844	0.590171	0.200201	0.263962	-0.00277255	0.987584	-0.0414057	0.816147	-0.0259466	0.886031	0.0631684	0.726915
Carnosine	-0.0760845	0.66889	0.392769	0.021575	-0.133068	0.460372	0.205688	0.25082	-0.0902797	0.611618	-0.0231397	0.896648	-0.0589545	0.744505	-0.117067	0.516465
Cholic acid	-0.0525816	0.767736	0.326814	0.0592231	-0.132378	0.462721	0.0250668	0.889871	-0.0926552	0.602239	-0.104354	0.55698	0.032092	0.859279	0.263035	0.139156
Choline	-0.120138	0.49855	0.109549	0.537403	-0.136276	0.449531	0.0932487	0.605753	-0.167947	0.342402	-0.023071	0.896953	0.0104028	0.954181	0.0518048	0.774638
cis-4-Hydroxyproline	-0.112534	0.526307	0.0956174	0.590632	-0.0824703	0.648198	0.0430497	0.811977	-0.0895213	0.614625	0.120618	0.496821	0.0601853	0.739354	0.201803	0.260078
Citraconic acid	-0.176306	0.318562	0.0599228	0.736388	0.0306955	0.865346	0.176986	0.324472	-0.106934	0.547218	-0.143982	0.416566	-0.0865751	0.631895	0.0724589	0.688625
Citramalic acid	-0.0956919	0.590341	0.00262155	0.98826	-0.0608751	0.736472	0.173871	0.333195	-0.0616028	0.72927	-0.030201	0.865362	-0.0966395	0.592649	0.0967424	0.592254
Citric acid	-0.217838	0.215857	0.0660547	0.710518	-0.0830813	0.645761	0.0500064	0.78227	0.301006	0.0836525	0.315077	0.0695203	-0.161416	0.369497	0.0841879	0.641356
Citrulline	-0.0482568	0.786379	0.238808	0.173776	0.0109259	0.95188	0.0404412	0.823185	0.017018	0.923897	-0.0771581	0.664488	0.244027	0.171135	0.0588235	0.745054
Creatine	-0.120468	0.497361	-0.0227655	0.898311	-0.0793645	0.660641	-0.132353	0.462807	0.0061565	0.972434	0.401681	0.0185369	-0.0405733	0.822616	0.401604	0.0205269
Creatinine	-0.0895894	0.614355	0.0912147	0.607919	-0.108419	0.548122	0.00334225	0.985272	-0.0365598	0.837359	0.203439	0.248504	-0.0290357	0.872566	0.153255	0.394502
Cyclohexylamine	0.0568673	0.749388	0.248846	0.155848	-0.133331	0.459477	-0.209918	0.240993	-0.0610623	0.731558	-0.0232161	0.896308	-0.0497745	0.783256	0.194762	0.277423
Cysteic acid	-0.0120828	0.945928	0.0125623	0.943785	-0.0543306	0.763954	0.246362	0.166946	-0.195973	0.266663	-0.349779	0.0425788	0.158393	0.378646	0.194837	0.277236
Cytidine	0.0849085	0.633047	-0.298396	0.0865014	0.297807	0.0923276	0.310521	0.0786123	-0.072588	0.6833	0.0161968	0.927559	-0.122885	0.495687	-0.231656	0.194569
Cytosine	-0.0259137	0.884337	-0.042628	0.810816	0.01648	0.927472	0.0588235	0.745054	-0.0413055	0.816584	-0.00504202	0.977423	0.202973	0.257267	-0.00233957	0.98969
Decanoic acid	-0.0810224	0.648737	-0.084492	0.634722	0.187405	0.29633	-0.0549845	0.761194	-0.131186	0.459584	-0.258538	0.139845	0.0339526	0.851209	0.165162	0.358341
Deoxycholic acid	-0.105353	0.553192	-0.0227655	0.898311	-0.103882	0.565082	-0.224265	0.209594	-0.0352789	0.842985	-0.0835752	0.638413	-0.0393423	0.827917	-0.134693	0.454864
Desthiobiotin	0.389632	0.0227383	0.483687	0.00375403	-0.0448841	0.804117	0.26409	0.137518	-0.155208	0.380765	-0.169265	0.338574	0.192989	0.281905	0.11067	0.539793
dGMP	0.182366	0.301941	0.0236894	0.894206	-0.192003	0.284419	-0.0334504	0.853386	-0.0644903	0.717089	0.0260138	0.883893	-0.0259344	0.886084	0.257547	0.147901
Diethanolamine	0.0224747	0.899603	0.211612	0.229592	-0.0931055	0.606309	-0.00200535	0.991163	-0.195855	0.266958	-0.225363	0.200022	-0.0454872	0.801537	0.367647	0.035301
Diethylaminomalonic acid	-0.14203	0.422977	-0.0490562	0.782924	-0.136559	0.448581	0.0165077	0.92735	0.0426684	0.81064	0.142522	0.421355	-0.00900081	0.960351	-0.0139022	0.938794
Dihydroorotic acid	-0.123502	0.486512	-0.0920723	0.604535	-0.2088	0.243565	0.227707	0.202501	0.218044	0.215413	-0.0613244	0.730449	-0.00681832	0.96996	0.0589542	0.744507
Diphenylcarbazide	-0.123177	0.487666	-0.239486	0.172522	0.288482	0.103498	-0.170227	0.343581	-0.15012	0.396763	-0.253519	0.147975	-0.0893561	0.620946	0.0246069	0.89188
Dodecanedioic acid	-0.109711	0.536798	-0.143206	0.419106	-0.0192538	0.915305	-0.203277	0.256541	-0.19052	0.280462	-0.494403	0.00295757	0.0344963	0.848853	0.016766	0.926217
dTMP	0.148082	0.403277	0.174233	0.324376	-0.186171	0.299578	-0.107034	0.553275	-0.178283	0.313077	-0.149703	0.398091	0.0182236	0.919822	0.192109	0.284149
Ethanolamine	-0.196655	0.26497	-0.10741	0.545424	-0.075341	0.676893	0.0026738	0.988218	0.02353	0.894914	0.248587	0.156294	-0.0140479	0.938153	0.0705214	0.696551
Ethyl glucuronide	-0.246017	0.160759	0.0763126	0.667954	-0.146442	0.416101	0.1992	0.266406	0.164282	0.353191	0.0198584	0.911241	-0.0262802	0.884575	-0.162617	0.3659
Ethylacetimidate	0.00100623	0.995494	0.0516078	0.771923	-0.133942	0.457404	0.00103464	0.995441	-0.174418	0.323854	-0.105312	0.553348	0.0645386	0.721224	0.287808	0.104343
FAD divalent	-0.00827869	0.962937	-0.00566183	0.974648	-0.124898	0.4886	-0.108805	0.546688	-0.0563835	0.751453	-0.116935	0.510149	0.220678	0.217164	0.381386	0.0285282
Formiminoglutamic acid	-0.0196696	0.912082	-0.146516	0.408322	-0.061828	0.732496	-0.0597266	0.741272	-0.136085	0.442841	0.121385	0.494068	0.191056	0.286847	0.222266	0.213791
Formylanthranilic acid	0.193705	0.272347	0.35154	0.0414767	-0.032486	0.857569	-0.127946	0.477965	-0.150945	0.394142	-0.330857	0.0559703	0.133558	0.458705	0.262081	0.140648
GABA	-0.0796993	0.654114	0.0805195	0.650779	-0.0541222	0.764833	0.327874	0.0624994	-0.128168	0.470064	0.0487395	0.784292	-0.0669467	0.711258	-0.0945856	0.600572
Gln	-0.0134768	0.9397	0.122689	0.489406	-0.100473	0.577984	-0.0300802	0.868021	-0.17004	0.336334	0.0175707	0.921433	-0.0103612	0.954365	0.208556	0.244128
Glu-Glu	0.291882	0.0939363	0.314671	0.0699	0.163853	0.362216	0.250653	0.159443	-0.163413	0.355776	-0.236261	0.17855	-0.0439207	0.808242	-0.0245	0.892347
Glu	-0.183964	0.297651	-0.0362108	0.838891	-0.106869	0.553889	0.0604947	0.738061	-0.0889829	0.616764	-0.0698243	0.694768	0.271593	0.126282	-0.0665107	0.713059
Glucosamine	-0.0523415	0.768768	0.0296636	0.867737	-0.140725	0.434724	-0.0170955	0.92477	-0.0978652	0.581889	0.0640124	0.7191	0.0404769	0.823031	0.0177466	0.921914
Glucose 6-phosphate	-0.0903358	0.611396	-0.0343388	0.847119	-0.098263	0.586419	0.0480698	0.790512	-0.0246406	0.889984	0.148708	0.401269	-0.04079	0.821684	0.336091	0.0558377
Gly-Gly	-0.105224	0.553681	0.265479	0.129148	-0.0886969	0.623534	-0.214708	0.230179	0.190471	0.280588	0.0255229	0.88607	0.272795	0.124548	0.449668	0.00865348
Gly	0.0402717	0.8211	0.00443086	0.980159	-0.0517834	0.774729	-0.106618	0.554827	0.30103	0.0836262	0.167787	0.342869	0.0727058	0.687617	0.151918	0.398689
Gly-Leu	-0.0772727	0.664019	0.259759	0.137918	-0.1149	0.52431	-0.00271485	0.988037	-0.153404	0.386394	-0.134205	0.449226	0.35633	0.0418118	0.3065	0.0827671
Glyceric acid	-0.127362	0.472884	-0.0172651	0.922795	-0.108128	0.549203	-0.0902406	0.61748	-0.193602	0.272607	-0.114439	0.519285	0.01426	0.937221	0.193182	0.281417
Glycerol	-0.0946218	0.594522	0.092437	0.603098	-0.0428581	0.812799	-0.114305	0.526476	0.0703609	0.692536	-0.147746	0.404355	-0.0262676	0.88463	0.0778743	0.666643
Glycerol 3-phosphate	-0.18179	0.303497	-0.0478682	0.78806	-0.0854286	0.636432	-0.0829975	0.646095	0.213372	0.225652	0.0664632	0.708805	0.00606166	0.973292	0.312822	0.0763074
Glycerophosphocholine	0.0333641	0.85141	0.0138811	0.937895	0.101938	0.572426	0.162093	0.367466	-0.184808	0.295402	-0.0739292	0.677759	-0.0337012	0.852299	0.0315476	0.861643
Glycocholic acid	-0.186734	0.290309	-0.00565317	0.974687	-0.071971	0.690618	-0.356952	0.0414304	-0.0476751	0.788895	0.16822	0.341607	-0.00812517	0.964206	0.234291	0.189399
Guanidinosuccinic acid	-0.0795825	0.65459	0.183368	0.299245	-0.103799	0.565397	0.0879694	0.626396	0.0284017	0.873317	-0.0318629	0.858027	0.00482489	0.97874	0.142039	0.430403
Guanidoacetic acid	-0.144025	0.416424	-0.0146274	0.934563	-0.101846	0.572772	0.0159944	0.929603	-0.134789	0.447236	0.200654	0.255179	-0.0424153	0.8147	0.364171	0.0372069
Guanine	-0.095925	0.589432	-0.313063	0.0714195	-0.107383	0.551974	0.0143717	0.936731	0.457854	0.00647278	0.17372	0.325822	0.0435707	0.809743	-0.00300802	0.986745
Guanosine	-0.13364	0.451157	0.0239896	0.892873	0.0462717	0.798184	-0.0398394	0.825776	-0.033144	0.852379	0.000458435	0.997947	-0.23562	0.186828	-0.191084	0.286776
Heptanoic acid	-0.191923	0.276869	-0.301146	0.0835016	0.0638172	0.724219	-0.270478	0.127908	0.0595292	0.738059	0.0462949	0.794875	0.0454933	0.801511	0.0657356	0.716265
Hercynine	0.203371	0.248665	0.225009	0.200749	-0.123158	0.494723	0.163025	0.36468	-0.0332844	0.851761	0.0156927	0.929808	-0.179054	0.318758	0.0454988	0.801487
Hexanoic acid	-0.14434	0.415396	-0.127273	0.473197	-0.0713682	0.693083	-0.268048	0.131503	0.0990241	0.577405	0.00229183	0.989737	0.156211	0.385334	0.0120321	0.947015
His	-0.0875991	0.622275	0.0927426	0.601896	-0.0401458	0.824457	-0.0437834	0.808831	-0.0434999	0.807019	0.159053	0.368931	0.0954855	0.597095	0.103944	0.564851
Histamine	0.0907001	0.609954	0.185194	0.294377	-0.0992922	0.582485	0.071548	0.692347	-0.0839033	0.637091	-0.0337766	0.849594	-0.0882453	0.62531	0.0244066	0.892755
Homocarnosine	-0.0573355	0.747391	0.00508888	0.977213	-0.144591	0.42208	-0.0732168	0.685533	-0.115231	0.516376	0.0241657	0.892092	-0.0962206	0.594261	0.0485273	0.788563
Homocitrulline	0.0791	0.656555	0.216807	0.218092	-0.21048	0.239707	0.0712494	0.693569	-0.106589	0.548518	0.00748663	0.966481	0.348774	0.0466725	0.0459789	0.799435
Homocysteic acid	0.291489	0.0943999	0.251614	0.151149	-0.110397	0.540798	0.109287	0.544902	-0.0124934	0.944093	-0.0636022	0.720828	0.0500006	0.782295	0.16596	0.355991
Homoserine	-0.0370901	0.835032	-0.00290298	0.987	-0.180893	0.313731	-0.0588235	0.745054	-0.124294	0.483699	-0.0432391	0.808154	0.169692	0.345123	0.182821	0.308514
Homoserinelactone	0.146592	0.408077	0.0462707	0.79498	-0.266564	0.133736	-0.188615	0.293166	0.0970677	0.584984	0.0821988	0.643972	0.255397	0.151433	0.230068	0.197731
Hydroxyindole	-0.0612638	0.730705	-0.172965	0.327962	0.362418	0.0381985	0.0130389	0.942588	0.185435	0.293738	-0.128833	0.467744	-0.182548	0.309249	-0.170716	0.342176
Hydroxyproline	-0.00860631	0.961472	0.267838	0.125653	-0.110444	0.540628	0.0975936	0.588985	-0.0457731	0.797139	0.0979448	0.581581	-0.0295139	0.870485	-0.105958	0.557292
Hypoxanthine	-0.0812877	0.647662	-0.112911	0.524914	-0.0534156	0.76782	-0.149398	0.406647	-0.142541	0.421293	-0.0646295	0.716504	0.165653	0.356894	0.150067	0.404527
Ile	-0.109726	0.536743	0.147135	0.406323	0.0451792	0.802854	-0.00701872	0.969078	-0.220926	0.209258	-0.299924	0.0848248	0.0357228	0.843544	0.178142	0.32127
Ile-Pro-Pro	-0.0720729	0.685432	-0.0718794	0.686234	0.487253	0.00402844	-0.0624082	0.730079	-0.263265	0.132491	-0.335971	0.0520593	0.000887459	0.996089	0.0627431	0.728685
Imidazole-4-acetic acid	0.128453	0.469068	0.294423	0.09098	-0.0165217	0.927289	0.261029	0.142306	0.0176903	0.9209	-0.0453782	0.798853	-0.104477	0.562844	0.116497	0.518524
Imidazole-4-methanol	0.0614246	0.730024	0.070485	0.69202	-0.263259	0.138807	-0.325452	0.0645781	-0.0503338	0.77741	-0.136971	0.439849	0.0502347	0.781301	0.165354	0.357774
Imidazolelactic acid	-0.133957	0.450071	-0.0986994	0.578659	-0.0296137	0.870051	0.388736	0.0253669	-0.0264513	0.881954	-0.0999162	0.573963	-0.110304	0.541143	-0.137793	0.444453
Indole-3-acetic acid	-0.127077	0.473882	0.0801223	0.652393	-0.0663588	0.713687	0.0339158	0.851369	0.278283	0.11102	0.299771	0.0849913	-0.0864422	0.632421	-0.126392	0.483373
Inosine	0.0204948	0.908408	0.0609626	0.73198	-0.159553	0.37512	-0.266377	0.134019	-0.126679	0.475282	-0.181054	0.30549	-0.0628375	0.728292	0.134358	0.455994
Isethionic acid	-0.0955891	0.590742	0.125059	0.480991	-0.0962329	0.594214	0.121862	0.499311	-0.226099	0.198518	-0.266903	0.12703	-0.0597455	0.741194	-0.106973	0.553502
Isoglutamic acid	-0.0942102	0.596134	0.0979374	0.58161	0.35197	0.0445643	0.24766	0.16465	-0.169859	0.336855	-0.382124	0.0257339	-0.127622	0.479092	-0.201872	0.259913
Isopropanolamine	-0.0328329	0.85375	0.262338	0.133911	-0.158799	0.37741	-0.160428	0.372474	-0.0931157	0.600428	0.0157372	0.92961	-0.00360592	0.984111	0.184842	0.303104
Lactic acid	-0.122881	0.488723	0.0194041	0.913264	-0.0706019	0.696221	-0.293783	0.0970287	-0.106697	0.548111	-0.2767	0.113152	-0.0133035	0.941425	0.410762	0.0175709
Lauric acid	-0.0691554	0.697554	0.00504202	0.977423	0.144184	0.423403	-0.0424465	0.814566	-0.231551	0.187621	-0.352788	0.0407098	-0.0560788	0.756583	-0.0280749	0.876751
Leu	-0.118766	0.5035	0.164859	0.351479	0.0615233	0.733767	-0.00434492	0.980855	-0.174478	0.323684	-0.285867	0.101227	0.0113008	0.950231	0.199532	0.265593
Lys	-0.24498	0.162587	0.100076	0.573346	-0.0371194	0.837507	0.366644	0.0358424	0.0651923	0.714138	0.0637128	0.720363	0.349977	0.0458695	-0.0467914	0.795964
Malic acid	-0.0985649	0.57918	0.184416	0.296446	0.0233093	0.897551	0.476978	0.00500697	0.120593	0.496913	0.111688	0.529439	0.15069	0.402555	-0.185557	0.301204
Mannosamine	-0.100721	0.570865	0.232697	0.185385	-0.128501	0.476044	0.130024	0.470785	-0.0309603	0.862009	0.112919	0.524882	-0.017188	0.924365	0.420191	0.0149069
Met	0.0307842	0.862787	0.138885	0.433424	-0.092739	0.607733	-0.183489	0.306717	-0.172889	0.328179	0.00504202	0.977423	0.261471	0.141607	0.284759	0.108231
Metaraminol	0.129796	0.464393	0.0241412	0.8922	-0.00211607	0.990675	-0.161077	0.370517	-0.167422	0.343935	-0.0439563	0.805033	0.0494447	0.784659	0.0942945	0.601698
Methionine sulfoxide	-0.120596	0.496902	0.00229183	0.989737	0.439164	0.0105602	0.235628	0.186813	-0.183274	0.299499	-0.242781	0.166514	0.143084	0.426986	0.0932487	0.605753
Methyl sulfate	-0.0815613	0.646553	0.172559	0.329116	-0.103715	0.565711	0.271172	0.126895	-0.0391621	0.825953	-0.216306	0.219183	0.0341033	0.850556	-0.329528	0.0611105
Mevalonic acid	-0.0464462	0.794219	0.0213933	0.904411	-0.0698126	0.699459	0.180442	0.314959	-0.147394	0.405489	0.0194033	0.913268	0.0185389	0.918439	0.0729522	0.686611
Myristic acid	-0.172065	0.330524	-0.148674	0.401376	0.14425	0.423186	-0.0539003	0.765771	-0.214629	0.222865	-0.336491	0.0516739	-0.110297	0.541167	-0.0207845	0.908598
Myristoleic acid	-0.181299	0.304826	-0.0869539	0.624851	-0.110107	0.54187	-0.137384	0.445817	-0.120479	0.497322	-0.12812	0.470232	0.419944	0.0149719	0.116085	0.520012
N,N-Dimethylglycine	0.0744536	0.675597	0.0423069	0.812216	0.217275	0.224519	0.0533757	0.767988	-0.100109	0.57322	-0.268992	0.12397	-0.220909	0.216673	0.125943	0.48494
N,N-Dimethylhistidine	-0.0907241	0.609859	0.267496	0.126155	-0.155166	0.388562	0.119932	0.506181	0.0148376	0.933624	0.034301	0.847286	-0.0335507	0.852951	0.0644655	0.721528
N-(1-Deoxy-1-fructosyl)valine	-0.0619202	0.727928	0.166967	0.345269	-0.0759961	0.674237	0.175543	0.328494	-0.0833948	0.639141	-0.00716989	0.967899	-0.062258	0.730704	0.0552207	0.760198
N-Acetylasparagine	-0.0137098	0.93866	-0.0827851	0.641602	0.558465	0.000731231	0.233317	0.1913	0.135432	0.445054	0.0253978	0.886624	-0.150843	0.402072	-0.223154	0.21192
N-Acetylaspartic acid	-0.0615647	0.729432	-0.0362108	0.838891	-0.170554	0.342643	0.0137032	0.939668	-0.237411	0.176384	-0.19725	0.263497	-0.0526329	0.77113	-0.0802139	0.657229
N-Acetylglucosamine 1-phosphate	-0.0304306	0.864348	0.061514	0.729646	-0.105559	0.558787	0.00667894	0.970574	-0.115186	0.516541	-0.153834	0.385049	-0.194287	0.27862	-0.0231992	0.898032
N-Acetylglucosylamine	-0.131832	0.457355	-0.017454	0.921953	0.0274987	0.879261	-0.0595095	0.742181	-0.0802869	0.651724	-0.273307	0.117823	0.269394	0.129502	0.210598	0.239437
N-Acetylglutamic acid	-0.197379	0.263178	-0.0878533	0.621261	0.0741883	0.681576	0.196524	0.273014	-0.122033	0.491748	-0.32162	0.0636208	-0.0746862	0.679552	-0.00701872	0.969078
N-Acetylglutamine	0.19719	0.263644	0.345678	0.0452369	0.0713655	0.693094	0.265819	0.134867	-0.137676	0.437477	-0.199006	0.259184	0.0784982	0.664127	0.0234743	0.896829
N-Acetylhistidine	-0.207578	0.2388	-0.0554622	0.75539	-0.0317339	0.860834	-0.0200535	0.911801	0.0468151	0.79262	-0.0615784	0.729374	0.00293579	0.987063	-0.0738636	0.682898
N-Acetyllysine	-0.170973	0.333649	0.0392666	0.825495	-0.109986	0.542318	0.196524	0.273014	-0.0813793	0.64729	-0.181665	0.303833	0.0275147	0.879192	-0.206551	0.248795
N-Acetylmuramic acid	-0.0411351	0.817328	0.0504587	0.776872	-0.0519766	0.77391	-0.0477981	0.79167	-0.0595849	0.737822	-0.0726522	0.683034	0.150296	0.403801	0.215981	0.227359
N-Acetylneuraminic acid	-0.299307	0.0854984	-0.126715	0.475155	0.227582	0.202755	0.0544591	0.763411	0.186382	0.291235	0.182406	0.301833	0.0972317	0.590373	0.117568	0.514659
N-Acetylornithine	-0.0570687	0.748529	0.330481	0.0562661	-0.059599	0.741807	0.0384358	0.831825	-0.189245	0.283753	-0.244614	0.163236	0.0445093	0.805722	0.356283	0.0418403
N-Acetylphenylalanine	0.157184	0.374656	0.338147	0.0504631	-0.238762	0.180849	0.109809	0.54297	0.0340744	0.848283	-0.0736094	0.679079	0.315705	0.0734944	0.253126	0.15523
N-Acetylputrescine	-0.00321194	0.985616	0.114526	0.518963	-0.0372414	0.83698	0.127684	0.478873	0.12411	0.48435	0.0659526	0.710946	0.233044	0.191833	0.296841	0.0934404
N-Acetyltyrosine	0.187735	0.287682	-0.0151376	0.932285	-0.00636187	0.97197	0.0879305	0.626549	-0.108241	0.542303	-0.190207	0.281267	-0.0505731	0.779863	-0.173164	0.335196
N-Ethylmaleimide +H2O	0.157583	0.373428	0.0420489	0.813341	0.357944	0.040828	0.057033	0.752569	0.0427592	0.810245	-0.13675	0.440595	-0.0414983	0.818639	-0.111674	0.536099
N-Formylmethionine	-0.098057	0.581146	0.20046	0.255648	-0.113109	0.530841	-0.196175	0.273883	-0.182972	0.30031	-0.0529755	0.766045	0.151727	0.399287	0.271794	0.125992
N-Methylalanine	-0.0777711	0.66198	-0.137017	0.439695	-0.152194	0.397822	-0.15029	0.403821	0.224897	0.200978	-0.0585443	0.742244	-0.116792	0.517457	-0.175722	0.327994
N-Methylglutamic acid	-0.121521	0.493582	-0.0930766	0.600582	-0.223089	0.212055	-0.0997658	0.580679	-0.143345	0.418651	-0.275161	0.115254	0.291852	0.0993486	0.0419714	0.816606
N-Methylproline	0.171669	0.331657	0.210454	0.232211	-0.147412	0.412984	0.0296204	0.870022	-0.284877	0.102466	-0.550833	0.000735911	0.311533	0.0775917	-0.12042	0.504438
N-Methylserotonin	0.0447811	0.801446	-0.168089	0.341988	0.31207	0.0770553	0.229635	0.198601	-0.15193	0.391027	-0.0811416	0.648254	-0.204305	0.25409	-0.206496	0.248922
N1,N12-Diacetylspermine	-0.0990841	0.577173	0.178428	0.312676	-0.152547	0.396716	-0.0891386	0.621799	-0.136589	0.441138	-0.0563974	0.751394	-0.0644446	0.721614	-0.0270776	0.881097
N1,N8-Diacetylspermidine	-0.20386	0.247506	-0.0777693	0.661988	-0.131342	0.466263	0.134693	0.454864	-0.0608954	0.732265	0.0912147	0.607919	0.102268	0.571176	0.170803	0.341927
N1-Acetylspermidine	-0.202595	0.250514	0.0362108	0.838891	-0.165799	0.356465	-0.0965909	0.592836	-0.0794015	0.655327	-0.0313216	0.860415	0.292006	0.0991621	0.296457	0.0938852
N1-Acetylspermine	-0.0401872	0.821469	0.176862	0.317013	-0.122896	0.49565	-0.0219383	0.903548	-0.137073	0.439504	0.12121	0.494696	-0.00092433	0.995927	0.0590027	0.744303
N2-Phenylacetylglutamine	-0.119681	0.500197	-0.100698	0.570954	-0.158857	0.377234	0.245455	0.168564	0.088756	0.617666	0.0474307	0.789953	0.242756	0.173444	-0.0170633	0.924912
N2-Succinylornithine	0.12383	0.485346	-0.330897	0.0559382	-0.0801912	0.65732	-0.213228	0.233484	-0.00192075	0.991398	-0.0976894	0.582571	0.402226	0.0203139	0.38424	0.0272644
N5-Ethylglutamine	-0.0178066	0.920381	0.118669	0.503852	-0.0174405	0.923257	0.170483	0.342845	-0.0831612	0.640083	0.0749055	0.673737	0.380969	0.0287167	0.251285	0.158358
N6,N6,N6-Trimethyllysine	-0.0965339	0.58706	0.204889	0.245075	-0.109502	0.544107	0.0501337	0.78173	-0.0603196	0.734705	0.13644	0.44164	0.41689	0.015798	0.353944	0.0433005
N6-Acetyllysine	-0.164238	0.353319	0.0420168	0.813481	-0.157232	0.382198	0.0444519	0.805967	0.0745577	0.675168	0.00534759	0.976055	0.0599418	0.740372	-0.130682	0.468525
N6-Benzyladenine	0.329877	0.0567451	0.128501	0.468903	0.64413	5.23378e-05	0.352231	0.0443952	0.0985491	0.579241	0.124366	0.483444	-0.17096	0.341478	0.0944333	0.601161
N6-Methyllysine	-0.0574258	0.747007	0.175248	0.321519	-0.166804	0.353516	0.0237299	0.895712	-0.0939297	0.597233	0.00229218	0.989735	0.484473	0.00427532	0.257876	0.147365
N8-Acetylspermidine	-0.182915	0.300461	0.0823781	0.643246	-0.151963	0.398545	0.137211	0.446397	-0.14311	0.419423	-0.129244	0.466311	0.384132	0.0273113	0.142439	0.429093
NAD+	0.10757	0.544824	0.0560733	0.752778	-0.192129	0.284097	-0.0140374	0.938199	0.0410603	0.817655	0.0120703	0.945984	0.375925	0.0310803	0.0996073	0.581283
Nalidixic acid	0.360705	0.0361073	0.315009	0.0695841	0.293539	0.0973202	0.276469	0.119355	-0.336139	0.0519348	-0.227545	0.195585	-0.296605	0.0937143	-0.329103	0.0614655
Nicotinamide	0.307879	0.076496	0.0169595	0.924158	-0.178788	0.319489	-0.0424465	0.814566	-0.0450976	0.800071	0.070741	0.690956	0.047246	0.794025	0.046123	0.798819
Nicotinic acid	-0.135121	0.446109	0.026738	0.880683	-0.171884	0.338836	-0.237634	0.182981	0.106496	0.548868	0.0478228	0.788256	0.274479	0.122146	0.0190508	0.916195
NMN	0.297767	0.0871992	0.130023	0.463606	-0.12523	0.487436	0.0733658	0.684925	-0.0282306	0.874074	0.123675	0.485896	-0.0203211	0.910628	-0.0765573	0.671965
Normetanephrine -H2O	0.00125872	0.994363	0.206426	0.241475	-0.0385074	0.831516	-0.0615413	0.733691	-0.071106	0.689441	-0.259253	0.138714	-0.0359478	0.842571	0.259128	0.145341
N’-Formylkynurenine	0.0640187	0.719074	0.221521	0.208003	-0.12261	0.49666	0.149372	0.40673	-0.178788	0.311685	-0.16577	0.348787	0.0568844	0.753194	-0.0925993	0.608277
Nω-Methylarginine	-0.113707	0.521976	0.00285822	0.9872	-0.132151	0.463494	-0.0453202	0.802251	-0.12948	0.465494	0.0625803	0.725139	0.252079	0.157004	0.186599	0.298448
O-Acetylserine	0.0906229	0.610259	-0.0361373	0.839214	-0.152485	0.39691	-0.357442	0.0411318	-0.0137514	0.938474	0.230975	0.18875	-0.00614234	0.972937	0.271958	0.125754
o-Hydroxybenzoic acid	-0.068073	0.70207	-0.0536209	0.763275	0.0352241	0.845702	-0.0883563	0.624873	-0.22139	0.208279	-0.290142	0.0960032	-0.053697	0.76663	0.0826834	0.647347
O-Succinylhomoserine	0.00927302	0.95849	0.151884	0.391173	0.0542332	0.764365	0.261713	0.141226	-0.150778	0.394672	-0.0335826	0.850448	-0.0739077	0.682718	0.105706	0.558234
Octanoic acid	-0.0827546	0.641725	-0.105271	0.553501	-0.00855603	0.962309	-0.0695187	0.700666	0.144248	0.415694	0.122078	0.491589	0.290193	0.101375	0.256684	0.14931
Octopine	0.00682102	0.96946	0.284393	0.103078	0.018514	0.918548	0.280793	0.113451	-0.0465483	0.793776	-0.213496	0.225374	-0.0184405	0.918871	-0.239092	0.180229
Ornithine	-0.106752	0.547905	0.291062	0.0949063	-0.0566163	0.754321	0.110963	0.538716	0.0708248	0.690608	0.0261268	0.883392	0.296863	0.0934147	0.159091	0.376523
Oxamic acid	0.0374589	0.833414	0.076161	0.668576	-0.123126	0.494838	-0.193778	0.279905	-0.225339	0.200072	-0.0614076	0.730096	0.069678	0.700012	0.215834	0.227684
p-Aminobenzoic acid	0.21262	0.227329	-0.0844287	0.634976	0.155844	0.386465	-0.169949	0.344383	0.160398	0.364841	-0.139102	0.432697	-0.148938	0.408111	-0.102067	0.571938
Pantothenic acid	-0.123493	0.486544	-0.126967	0.474268	-0.06839	0.705308	-0.120989	0.50241	-0.114262	0.519933	-0.0930481	0.600694	0.0918975	0.611009	0.089238	0.621409
Paraxanthine	0.123232	0.487472	0.162315	0.359063	-0.0809455	0.654295	0.0674024	0.709378	-0.153709	0.385439	-0.236294	0.178487	-0.0427862	0.813107	-0.185497	0.301363
Pelargonic acid	-0.123644	0.486005	-0.0242934	0.891525	0.0214423	0.905718	-0.266232	0.134238	0.00684961	0.969332	0.00595966	0.973315	0.26389	0.137828	0.24674	0.166275
Penicillamine	0.0310253	0.861722	-0.101826	0.566625	0.300574	0.0891976	0.207928	0.245584	-0.0963202	0.587892	-0.293334	0.0922384	0.214816	0.229937	0.217	0.225122
Phe	-0.0823367	0.643414	0.320397	0.064692	-0.0535268	0.767349	-0.125668	0.4859	-0.0934445	0.599137	-0.166998	0.345177	0.0108614	0.952164	0.322193	0.06746
Phenoxybenzamine	-0.0754998	0.671292	0.194519	0.270298	-0.115472	0.522233	0.158677	0.377784	-0.174881	0.32255	-0.200445	0.255685	-0.0288982	0.873165	-0.124452	0.490164
Phosphorylcholine	-0.117935	0.506516	-0.0391629	0.825949	-0.138434	0.442316	-0.102388	0.57072	0.160391	0.364862	0.145198	0.412597	-0.00716607	0.968429	0.1397	0.438112
Phthalic acid	-0.0446213	0.802141	0.170678	0.334498	0.00266509	0.988256	0.17043	0.342999	0.00920395	0.958799	-0.166862	0.345574	-0.0333112	0.853989	0.261409	0.141706
Picolinic acid	0.128028	0.470553	0.386883	0.0237999	0.17413	0.332465	-0.0887508	0.623322	0.0234686	0.895187	-0.43663	0.00982943	-0.0592199	0.743394	-0.00508046	0.977614
Pimelic acid	-0.182818	0.300723	-0.386533	0.0239378	0.1612	0.370147	-0.19295	0.282007	-0.189612	0.282802	-0.138514	0.434665	0.0166014	0.926939	-0.0147296	0.935158
Pipecolic acid	0.331852	0.055191	0.214362	0.223454	-0.157765	0.380566	0.32754	0.062783	0.0972154	0.584411	-0.205195	0.244357	-0.0492786	0.785365	-0.183489	0.306717
Piperidine	-0.00861399	0.961437	0.0383499	0.829509	-0.134914	0.454115	-0.460896	0.00694691	0.0348147	0.845026	0.163025	0.356936	0.263311	0.138725	0.0708556	0.695182
Porphobilinogen	-0.0832355	0.639783	0.160895	0.363339	-0.0561179	0.756419	0.23626	0.1856	-0.000954801	0.995724	-0.0934981	0.598926	-0.107438	0.551766	-0.159401	0.375582
Pro	-0.0568553	0.749439	0.208862	0.235844	-0.104329	0.563402	-0.0481283	0.790262	-0.0459818	0.796233	0.0212376	0.905104	0.310231	0.0789064	0.119652	0.507179
Procaine	0.0554447	0.755464	0.125936	0.477896	-0.135916	0.45074	0.240121	0.178304	0.00352827	0.9842	0.153295	0.386733	0.0506309	0.779618	-0.08007	0.657806
Propionic acid	0.0408214	0.818698	0.225363	0.200022	-0.23755	0.183139	-0.161096	0.370459	-0.292357	0.0933784	-0.339343	0.0496021	0.0786338	0.663581	0.232286	0.193324
Prostaglandin E2	0.189944	0.281946	0.114624	0.518602	0.0771183	0.669696	0.0980535	0.587222	-0.19939	0.258247	-0.196996	0.264124	0.0232618	0.897758	0.0315991	0.86142
Prostaglandin F2α	-0.136236	0.442331	0.141017	0.426326	0.0110742	0.951228	0.0642786	0.722303	0.154564	0.382768	-0.133027	0.453251	-0.0541466	0.76473	-0.14123	0.433061
Protocatechuic acid	0.179096	0.31084	0.33937	0.0495828	0.0740035	0.682329	0.185697	0.300832	-0.422954	0.0126958	-0.247852	0.157562	-0.0974415	0.589568	0.0241816	0.893738
Pseudouridine	0.0265533	0.881502	0.0262997	0.882626	-0.188872	0.292496	-0.218322	0.22224	-0.0974053	0.583673	-0.047167	0.791095	0.095866	0.595628	0.0145509	0.935943
Pterin	-0.0473265	0.790404	0.0868814	0.625141	0.229894	0.19808	0.369354	0.0343944	0.141792	0.423763	-0.219664	0.211938	-0.107676	0.550881	-0.26985	0.12883
Putrescine	-0.0571602	0.748139	0.154163	0.384018	-0.0726098	0.688009	0.176471	0.325905	-0.0808972	0.649245	0.123606	0.486142	0.365688	0.0363653	0.157099	0.382606
Pyridoxal	0.147103	0.406426	-0.0698243	0.694768	0.133916	0.457491	0.0330882	0.854956	-0.221849	0.207314	-0.464324	0.00566898	-0.210928	0.238683	-0.441845	0.0100427
Pyridoxamine	-0.0941868	0.596225	-0.1233	0.487228	-0.0969544	0.591439	0.176136	0.326836	-0.132238	0.455961	-0.215584	0.220762	0.00533217	0.976506	-0.323864	0.0659701
Pyridoxamine 5'-phosphate	-0.0212383	0.905101	0.0241432	0.892191	-0.132052	0.463834	-0.0241469	0.893889	-0.0437477	0.80594	-0.0837241	0.637813	-0.199357	0.26602	0.0584881	0.74646
Pyridoxine	0.101938	0.566196	0.048896	0.783616	0.00519481	0.977111	0.121324	0.501222	-0.175854	0.319822	-0.286566	0.100359	-0.140254	0.436279	-0.155647	0.387075
Quinic acid	-0.0339379	0.848884	-0.0279609	0.875268	-0.116255	0.5194	-0.182371	0.309725	-0.127343	0.472951	0.204615	0.245721	-0.0916427	0.612002	0.193155	0.281485
Retinoic acid	0.0808503	0.649436	0.177341	0.315682	0.117534	0.51478	-0.0862189	0.633304	-0.311097	0.0733134	-0.304564	0.0798858	-0.255972	0.150481	0.039484	0.827307
Riboflavin	-0.100549	0.571528	0.105444	0.552846	-0.13877	0.441196	-0.0209452	0.907895	-0.211431	0.229999	-0.200584	0.255348	0.0528109	0.770377	0.0921728	0.609936
Ribulose 5-phosphate	0.0335154	0.850744	0.192904	0.274372	-0.1151	0.523583	-0.170223	0.343594	-0.039216	0.825717	-0.0665515	0.708435	0.0120114	0.947105	0.195048	0.276704
S-Adenosylmethionine	0.235353	0.180274	0.171429	0.332342	-0.232539	0.192825	-0.0541358	0.764776	0.201066	0.254185	0.173128	0.327501	0.422562	0.0142929	0.0974386	0.589579
S-Carboxymethylcysteine	-0.0908993	0.609166	0.0292114	0.869736	-0.115952	0.520493	-0.0187213	0.917639	-0.118826	0.503284	-0.11287	0.525065	0.0983088	0.586244	0.182434	0.309556
S-Methylmethionine	-0.0958132	0.589868	0.152153	0.390324	0.00224024	0.990128	0.230762	0.196346	-0.0242677	0.891639	0.126423	0.476179	-0.229359	0.199156	-0.120325	0.504778
Saccharopine	-0.085952	0.62886	-0.0547024	0.75864	-0.0710824	0.694253	-0.0531417	0.768978	-0.00906666	0.959413	-0.015434	0.930963	0.0100777	0.955612	0.078877	0.662602
Sarcosine	-0.062352	0.726103	-0.0710456	0.689692	-0.1558	0.386602	-0.0413033	0.819477	-0.0476438	0.789031	0.305723	0.0786873	0.454175	0.00792997	-0.0338359	0.851715
SDMA	0.0296034	0.868003	0.286611	0.100303	-0.171594	0.339664	0.0939957	0.602856	0.148101	0.403215	0.141852	0.423565	-0.0421632	0.815782	-0.0553651	0.75959
Sebacic acid	-0.0494511	0.781219	-0.0885321	0.618557	0.304484	0.084914	-0.172079	0.338278	-0.186045	0.292123	-0.333589	0.053853	0.111771	0.535743	0.221217	0.216015
Ser	-0.0642587	0.718063	0.0499618	0.779015	0.254526	0.152882	-0.169452	0.345816	-0.18412	0.297234	-0.084492	0.634722	0.115255	0.523022	0.1875	0.29608
Ser-Glu	-0.0243766	0.891155	0.0844236	0.634997	0.350991	0.0452016	0.192378	0.283463	-0.0314653	0.859781	0.0921655	0.604168	-0.061515	0.733801	0.0246824	0.89155
Serotonin	0.0988124	0.578222	0.00627392	0.971908	0.222509	0.213278	0.00906659	0.960062	-0.235618	0.179769	-0.314791	0.0697875	0.345547	0.0488815	0.0995685	0.581431
Shikimic acid	-0.0354254	0.842341	0.151664	0.391868	-0.148224	0.410387	-0.253907	0.153916	-0.011199	0.949878	-0.211105	0.230735	0.159233	0.376092	0.35112	0.045117
Sinapic acid	-0.0204089	0.908791	0.098823	0.578182	-0.112544	0.532909	-0.0728353	0.687088	0.208932	0.235683	0.285772	0.101346	0.315623	0.0735736	0.0467209	0.796265
Spermidine	0.0322379	0.856373	0.184416	0.296446	-0.171419	0.340164	0.00668449	0.970549	-0.152145	0.390351	-0.110466	0.533983	0.836009	1.3958e-09	0.0454583	0.80166
Stachydrine	-0.0828581	0.641307	-0.133995	0.449941	-0.164447	0.360454	-0.127852	0.478293	0.0660208	0.71066	0.031016	0.861763	-0.0468507	0.795711	-0.106459	0.555417
Suberic acid	-0.141583	0.424453	-0.131551	0.458326	0.246107	0.167401	-0.0800535	0.657873	-0.0969895	0.585288	-0.227842	0.194986	0.125586	0.486188	0.0441472	0.807272
Succinic acid	-0.0417586	0.814607	0.150802	0.394595	-0.0205372	0.909682	0.273396	0.123687	-0.0905302	0.610626	-0.281589	0.106667	-0.0223005	0.901963	0.106283	0.556075
Succinic semialdehyde	-0.128972	0.46726	0.060114	0.735577	0.0169651	0.925343	-0.0153355	0.932497	0.154173	0.383988	-0.0420565	0.813308	0.0276361	0.878662	0.0132782	0.941536
Sulfotyrosine	-0.0843843	0.635155	0.132263	0.455874	-0.0832392	0.645132	-0.107043	0.553241	-0.0976158	0.582856	0.125368	0.479899	0.00719785	0.968289	0.2455	0.168483
Taurine	-0.11358	0.522445	0.0745219	0.675316	-0.0872826	0.629102	-0.00468698	0.979348	-0.14396	0.416636	-0.0577337	0.745695	0.432466	0.0119527	0.0603881	0.738506
Taurocholic acid	-0.103934	0.558577	0.177693	0.314707	-0.0846465	0.639534	-0.140087	0.436832	0.0309626	0.861999	0.0614303	0.73	-0.0538327	0.766056	0.328847	0.0616795
Terephthalic acid	0.266664	0.127383	0.298701	0.0861641	-0.0361654	0.84163	-0.287099	0.105237	0.263765	0.131732	-0.257448	0.141581	-0.14845	0.409668	0.0367647	0.83904
Tetrahydrouridine	-0.210365	0.232412	-0.260343	0.137003	0.231259	0.195358	-0.0427779	0.813143	0.246101	0.160612	0.366103	0.0332183	-0.216651	0.225886	-0.00518333	0.977161
Thiamine	0.0379984	0.831049	-0.21039	0.232357	0.156685	0.383876	-0.136029	0.450358	-0.108127	0.542731	-0.180749	0.306321	-0.115321	0.522783	-0.197861	0.2697
Thiamine phosphate	-0.0076106	0.965927	-0.20407	0.247008	0.0796013	0.659689	-0.090703	0.615671	-0.197984	0.26169	-0.31969	0.065318	-0.211653	0.237036	-0.118275	0.512115
Thiaproline	-0.116278	0.512548	0.16798	0.342305	-0.11793	0.513356	-0.185295	0.301899	0.21487	0.222333	0.103884	0.558768	0.0884182	0.62463	0.287298	0.104985
Thr	0.154166	0.384011	0.133995	0.449941	-0.0157716	0.930582	0.0350936	0.846267	-0.0825763	0.642445	0.117189	0.509226	0.0770441	0.669996	0.32988	0.0608188
Thr-Asp	-0.104597	0.55606	0.0319738	0.857537	0.0847299	0.639203	-0.108465	0.547948	0.0121293	0.94572	-0.0727141	0.682778	0.094616	0.600454	0.129169	0.473733
trans-Glutaconic acid	-0.292417	0.0933087	-0.0458384	0.796855	-0.0958459	0.595705	0.243046	0.172916	-0.0176705	0.920988	0.111525	0.530046	0.387884	0.0257177	0.20705	0.247627
Tridecanoic acid	-0.14127	0.42549	-0.0738259	0.678185	0.288217	0.103829	-0.0799875	0.658138	-0.0850648	0.632419	-0.419461	0.0135318	-0.158227	0.379155	-0.145176	0.420186
Triethanolamine	-0.0836345	0.638174	-0.00107116	0.995203	-0.0773446	0.668782	0.0508064	0.778873	-0.104437	0.556665	-0.0857276	0.62976	-0.0366991	0.839323	0.0661581	0.714517
Trigonelline	0.218363	0.214726	0.104175	0.557662	-0.104344	0.563344	0.154001	0.392176	-0.0659199	0.711083	0.0893514	0.6153	-0.104623	0.562297	0.087627	0.627745
Trimethylamine	0.0540616	0.761386	0.187051	0.289475	-0.0918661	0.611131	0.00970062	0.957271	0.0729061	0.681984	0.206739	0.240748	0.00246543	0.989136	0.228769	0.200346
Tropine	-0.0652486	0.713901	0.18928	0.283662	0.244273	0.170689	0.273456	0.123601	0.0020128	0.990986	-0.182111	0.302629	-0.235239	0.187563	-0.221428	0.215567
Trp	-0.0387813	0.82762	0.120244	0.498166	-0.0743042	0.681105	-0.101939	0.572423	0.037251	0.834326	0.000763942	0.996579	0.0970679	0.591002	0.385695	0.0266378
Tryptamine	-0.0676095	0.704007	0.319416	0.0655619	-0.0824185	0.648405	0.0144298	0.936476	-0.0392968	0.825363	0.233182	0.184444	0.0428505	0.812832	0.303748	0.085708
Tyr	-0.0705195	0.691877	0.211612	0.229592	-0.0953095	0.597774	-0.00300802	0.986745	-0.133517	0.451575	-0.060657	0.733275	0.0451311	0.80306	0.273396	0.123687
Tyramine	0.660794	2.10452e-05	0.115355	0.515921	-0.0649543	0.719501	0.112634	0.532579	-0.0178129	0.920353	0.112911	0.524914	-0.0390767	0.829062	-0.108632	0.547329
UMP	0.162907	0.35729	0.0749581	0.67352	-0.11107	0.53832	0.00784941	0.96542	-0.102755	0.563074	0.0173756	0.922302	0.0266355	0.883025	0.319719	0.0697134
Undecanoic acid	-0.0446408	0.802056	-0.0827075	0.641915	0.347088	0.0478166	-0.0952393	0.598045	-0.0832739	0.639628	-0.433739	0.0103846	-0.124917	0.488534	-0.113491	0.529445
Uracil	-0.145489	0.411651	-0.0638103	0.719952	0.0966545	0.592591	0.138601	0.44176	-0.344849	0.0457899	-0.281399	0.106914	0.12922	0.473556	-0.077291	0.668998
Uric acid	0.00156392	0.992996	0.0699824	0.69411	-0.017257	0.924062	0.258356	0.146587	-0.134013	0.44988	-0.0221611	0.900997	-0.0467418	0.796176	-0.0900811	0.618104
Uridine	0.0200462	0.910405	0.0206327	0.907795	-0.141944	0.430717	-0.135406	0.452456	-0.109269	0.538452	-0.0238532	0.893479	0.0268373	0.882145	-0.0210738	0.907332
Urocanic acid	-0.140513	0.427998	0.010848	0.951447	0.60818	0.000173604	0.0240642	0.894251	-0.106533	0.548731	-0.268755	0.124315	-0.0337106	0.852258	-0.0681818	0.706165
Val	-0.0898784	0.613208	0.207334	0.239366	-0.0404909	0.822971	-0.135695	0.451482	-0.224876	0.201022	-0.335982	0.0520514	0.0365266	0.840069	0.361297	0.0388445
Vanillic acid	-0.0107994	0.951664	0.0441693	0.804106	0.00952705	0.958035	-0.0180079	0.920768	-0.153509	0.386063	-0.0532926	0.764683	-0.0914896	0.612599	0.146211	0.416842
Xanthine	-0.242249	0.167473	-0.0954927	0.591118	0.0252377	0.889125	-0.0173797	0.923524	-0.0710668	0.689604	-0.11505	0.517041	0.346918	0.0479332	0.152252	0.397639
Xanthosine	0.0876115	0.622225	-0.00764	0.965795	0.233812	0.190331	0.213414	0.233067	0.0930967	0.600503	0.00583141	0.973889	0.022236	0.902245	-0.00946972	0.958287
β-Ala	-0.0466297	0.793423	0.123911	0.485056	-0.0666749	0.712381	0.175134	0.329642	0.226478	0.197746	0.026738	0.880683	-0.0867581	0.631173	-0.148396	0.409839
β-Ala-Lys	0.0465814	0.793633	0.163062	0.356827	-0.0740474	0.68215	0.0612373	0.73496	0.250918	0.152321	0.16934	0.338357	-0.0217583	0.904336	-0.00596793	0.973705
β-Hydroxyisovaleric acid	0.109636	0.53708	0.138325	0.435297	-0.137859	0.444231	-0.00393886	0.982644	-0.0325583	0.85496	0.0313006	0.860507	0.204208	0.254322	-0.272792	0.124553
β-Tyr	-0.0849377	0.63293	0.0300296	0.86612	-0.171113	0.341038	-0.00869262	0.961708	0.000498746	0.997766	0.095094	0.592675	0.0558821	0.757412	0.303618	0.085849
γ-Butyrobetaine	-0.111461	0.530282	0.223224	0.204439	-0.104733	0.561882	0.290107	0.101481	-0.0988167	0.578206	-0.245837	0.161077	-0.0584651	0.746557	-0.17246	0.337194
γ-Glu-Ala	-0.208796	0.235996	-0.0347619	0.845258	-0.0470948	0.794669	0.137447	0.445608	0.232124	0.186499	0.243167	0.16582	0.131887	0.464396	0.19737	0.270915
γ-Glu-Arg divalent	-0.0268662	0.880115	0.166208	0.347496	-0.0373448	0.836534	0.384897	0.0269801	-0.201178	0.253915	-0.139798	0.430375	-0.139601	0.43844	-0.288924	0.102946
γ-Glu-Asp	-0.0287491	0.87178	0.247505	0.158163	-0.115642	0.521616	0.129084	0.474026	-0.0032597	0.985403	0.185167	0.294446	0.0941421	0.602288	0.180786	0.314022
γ-Glu-Gln	-0.0222459	0.90062	0.0195129	0.912779	0.0900351	0.618284	0.218506	0.22184	-0.264599	0.13047	0.0397587	0.823343	0.0178975	0.921252	-0.124151	0.491222
γ-Glu-Glu	-0.104203	0.557556	0.140107	0.429347	-0.0786082	0.663684	0.188837	0.292587	-0.145489	0.411654	-0.0624905	0.725519	0.0909413	0.61474	-0.0203945	0.910307
γ-Glu-Gly	-0.0578635	0.745142	0.0665647	0.70838	-0.0955033	0.597026	0.0842951	0.64093	-0.0956644	0.590448	-0.0551903	0.756552	0.615561	0.000137348	-0.0381367	0.833115
γ-Glu-His	-0.0524594	0.768262	0.198397	0.260674	-0.102733	0.569418	-0.00260034	0.988541	0.00969405	0.956607	-0.00325339	0.985431	0.0227744	0.89989	0.286367	0.106166
γ-Glu-Lys divalent	-0.0394039	0.824895	0.228113	0.194442	-0.0422421	0.815443	0.215575	0.228256	-0.113799	0.521635	-0.0739552	0.677652	0.17589	0.327525	-0.0838974	0.642511
γ-Glu-Met	-0.0895971	0.614324	0.276804	0.11301	-0.0205921	0.909441	0.272124	0.125514	-0.145955	0.410139	-0.129395	0.465788	-0.0415793	0.81829	-0.0130645	0.942475
γ-Glu-Ornitine	-0.09915	0.576919	0.0281267	0.874534	-0.131517	0.465663	-0.209578	0.241772	-0.0028299	0.987327	-0.0906763	0.610048	-0.0344263	0.849157	0.355608	0.0422579
γ-Glu-Ser	-0.108297	0.542093	0.077312	0.663859	-0.0712597	0.693527	0.104903	0.561244	-0.0715392	0.687644	0.213639	0.225057	0.215201	0.229084	0.276062	0.119922
γ-Glu-Taurine	-0.0678262	0.703101	0.127765	0.471472	-0.0658524	0.715781	-0.0190039	0.9164	0.0111731	0.949994	-0.0999791	0.573721	0.0955323	0.596914	0.163405	0.363547
γ-Glu-Thr	-0.166824	0.345686	0.0109285	0.951087	-0.0549275	0.761435	0.133732	0.458117	-0.10037	0.572215	0.116216	0.512774	0.0902818	0.617318	0.258753	0.145945
γ-Glu-Tyr	-0.123592	0.48619	0.0616144	0.729221	-0.0651638	0.718632	-0.0892021	0.62155	-0.0929913	0.600917	0.0818865	0.645235	0.233676	0.190598	0.361543	0.0387019
BMI	0.221297	0.208475	0.248796	0.155935	0.123787	0.492504	0.100519	0.577812	-0.08781	0.621433	-0.0461128	0.795665	-0.203944	0.25495	-0.194047	0.279225
total protein	-0.219707	0.211846	0.000154101	0.99931	0.105243	0.55997	-0.0470636	0.794803	-0.135202	0.445833	-0.105988	0.55079	-0.0834672	0.644223	0.0107014	0.952867
albumin	-0.126687	0.475252	-0.0760549	0.669012	0.078748	0.663121	0.172931	0.335856	-0.0145926	0.934718	0.0905546	0.61053	-0.0727329	0.687506	-0.146956	0.414447
total bilirubin	-0.0393747	0.825022	0.0480112	0.787441	-0.06912	0.702304	0.124437	0.490219	0.238401	0.174534	0.110928	0.532264	0.0169985	0.925196	0.0920426	0.610443
ALP/IFCC	0.19595	0.266721	-0.00749867	0.966427	0.151564	0.3998	-0.119358	0.508232	-0.259077	0.138992	-0.199267	0.258548	-0.020242	0.910975	-0.0788836	0.662576
LDH/IFCC	-0.0970792	0.58494	-0.22212	0.206743	0.277679	0.117679	0.233651	0.190646	0.00827096	0.962972	-0.0496562	0.780333	0.0217543	0.904353	-0.105967	0.557259
AST	-0.263084	0.132768	-0.244669	0.16314	0.0910487	0.61432	-0.127739	0.478683	0.0415913	0.815337	0.213789	0.224725	-0.129092	0.474001	-0.0100494	0.955736
ALT	-0.0764497	0.667392	0.017938	0.919796	-0.0104693	0.953889	-0.113597	0.529058	0.0922909	0.603674	0.167497	0.343715	-0.0736738	0.68367	0.187777	0.295354
γ-GTP	0.405734	0.0172779	0.239486	0.172521	0.134307	0.456168	-0.0147454	0.935089	-0.142905	0.420095	-0.08576	0.62963	-0.048266	0.789676	0.144651	0.421885
CPK	-0.0241088	0.892344	-0.0139059	0.937784	-0.105222	0.560049	-0.341386	0.0518522	0.043346	0.807689	0.110322	0.534521	-0.0618784	0.732286	0.332553	0.0586335
total cholesterol	0.0220871	0.901326	-0.119364	0.50134	0.0108098	0.952391	-0.149294	0.40698	0.0158086	0.929291	-0.226891	0.196908	-0.20824	0.244859	-0.084893	0.638556
neutral fat	-0.0727033	0.682823	-0.0449507	0.800709	-0.036013	0.842289	0.151107	0.401239	0.178437	0.312651	0.169442	0.33806	-0.181869	0.311081	-0.16143	0.369454
HDL	-0.203872	0.247476	-0.0672886	0.705349	0.0697023	0.699912	0.0167238	0.926402	-0.186572	0.290733	-0.242526	0.166972	-0.0420102	0.816439	0.13815	0.44326
LDL	0.146965	0.406874	0.00856269	0.961667	-0.0363744	0.840726	-0.217504	0.224019	-0.00603677	0.97297	-0.199083	0.258995	-0.102337	0.570916	0.00350965	0.984535
urea nitrogen	0.263601	0.13198	0.247153	0.158774	0.0158789	0.930111	-0.177503	0.323037	-0.18465	0.295821	-0.274255	0.116504	-0.120509	0.50412	-0.0711898	0.693813
creatinine	0.257869	0.140909	0.163975	0.354103	-0.00287629	0.987325	-0.0369596	0.838197	-0.0177088	0.920817	-0.22538	0.199987	-0.184525	0.303948	-0.116487	0.518559
uric acid	0.470843	0.00494729	0.449729	0.00761864	-0.0129076	0.943165	0.00434965	0.980834	-0.230184	0.190312	-0.169507	0.337873	-0.286593	0.105879	-0.269809	0.12889
Na	0.154192	0.383928	0.0441586	0.804153	0.281872	0.112013	0.0125513	0.944732	0.0771659	0.664457	-0.0450222	0.800399	0.0817123	0.651226	0.181486	0.312119
K	-0.203228	0.249006	-0.194378	0.270651	0.203087	0.256995	0.0718732	0.691017	0.078785	0.65784	0.330043	0.0566135	-0.00902975	0.960224	0.113338	0.530004
Cl	0.243337	0.165514	-0.117152	0.509361	0.123274	0.494314	0.199351	0.266036	-0.0398307	0.823028	0.0821749	0.644068	0.205863	0.25041	0.017932	0.921101
Ca	-0.217593	0.216387	0.12765	0.471874	0.178678	0.319793	0.034295	0.849725	0.0740576	0.677229	0.0706639	0.691277	0.0357405	0.843468	0.0481183	0.790305
blood glucose	0.240801	0.170105	0.0336804	0.850017	0.170889	0.341681	-0.0844153	0.640453	0.12988	0.464105	0.277833	0.111624	-0.138405	0.442413	0.129032	0.474205
HbA1c	0.513267	0.00190716	0.459634	0.00624248	0.193882	0.279643	-0.171551	0.339787	-0.114126	0.520435	-0.36524	0.0336673	-0.206063	0.249938	0.131143	0.466944
white blood cells	0.612548	0.000117836	0.439759	0.00925729	0.443957	0.00965022	0.350159	0.0457493	-0.22357	0.203719	-0.276394	0.113567	-0.185623	0.301028	-0.260695	0.142836
red blood cells	0.30816	0.076214	0.414241	0.0148665	0.0189732	0.916535	0.209075	0.24293	-0.328742	0.0576535	-0.269672	0.122986	-0.0996613	0.581077	0.00601604	0.973493
hemoglobin	0.239702	0.172122	0.247114	0.158843	-0.0402651	0.823943	0.0630699	0.727325	-0.267965	0.125468	-0.194239	0.271003	0.0455749	0.801162	0.00518135	0.97717
hematocrit	0.261056	0.135892	0.306388	0.078007	0.0644936	0.721411	0.0782151	0.665269	-0.234477	0.181947	-0.188694	0.285184	-0.126365	0.483466	0.0324306	0.85781
platelet	0.100623	0.571241	0.0869565	0.62484	0.398739	0.0215322	0.0718583	0.691078	0.130537	0.461828	0.0227655	0.898311	0.0943665	0.60142	0.0514706	0.776055
Stool amount	0.00156516	0.992991	0.125172	0.480591	0.329013	0.0615407	0.111817	0.535575	-0.111437	0.530371	-0.0692184	0.697291	-0.149615	0.405961	0.00334253	0.985271
Stool consistency	-0.185338	0.293995	-0.0267625	0.880575	-0.135958	0.450599	0.186272	0.299311	-0.117377	0.50854	-0.0744079	0.675785	0.00592871	0.973878	-0.169509	0.345653
Stool color	-0.00916444	0.958975	-0.0922583	0.603802	0.252491	0.156304	0.0595976	0.741812	0.11054	0.533708	0.191437	0.278108	0.0366954	0.839339	0.0631363	0.727049
Fecal odor	0.133668	0.45106	0.237161	0.176852	0.158647	0.377873	-0.320149	0.0693172	-0.128621	0.468483	-0.215415	0.221134	-0.105701	0.558254	0.0495533	0.784197
Feeling of imcomplete evacuation	0.178755	0.311778	0.000459208	0.997943	0.0440377	0.807741	-0.0685332	0.704718	-0.299298	0.0855085	-0.377656	0.0276659	0.019438	0.914498	-0.0678703	0.707449
Abdominal pain	0.0379253	0.83137	0.131096	0.459895	-0.293606	0.0972402	0.143504	0.425616	0.0588062	0.741131	0.132265	0.455868	0.352325	0.0443345	-0.0650438	0.71913
Defecation frequency (bowel movement counts/days)	-0.0302857	0.864988	-0.132931	0.453581	-0.276261	0.119644	0.115277	0.522942	0.177564	0.315064	0.354012	0.0399692	0.0933266	0.605451	-0.138591	0.441792
Defecation frequency (days having a bowel movement/total days)	0.00242626	0.989135	-0.0645238	0.716948	-0.243074	0.172864	0.19323	0.281294	0.235312	0.180353	0.411578	0.0155891	0.0238425	0.89522	-0.146263	0.416677
Baseline; correlation difference value before and after intake in IgA content and baseline values of each microbe and metabolite abundance
Difference; correlation difference value before and after intake in IgA content with each microbe and metabolite abundance.
PearsonR; Spearman's rank correlation coefficient
PearsonP; p-value of no correlation test (Pearson)
SpearmanR; Spearman's rank correlation coefficient
SpearmanP; p-value of no correlation test (Spearman)
CF; corn flakes
FG; fruit granola

## Sheet: Supplementary Table 5
Supplementary Table 5. Correlation analysis of fecal SCFAs and gut microbes.
	Acetic acid								Propionic acid								Butyric acid								Acetic acid
	Difference								Difference								Difference								Difference
	CF				FG				CF				FG				CF				FG				CF				FG
	PearsonR	PearsonP	SpearmanR	SpearmanP	PearsonR	PearsonP	SpearmanR	SpearmanP	PearsonR	PearsonP	SpearmanR	SpearmanP	PearsonR	PearsonP	SpearmanR	SpearmanP	PearsonR	PearsonP	SpearmanR	SpearmanP	PearsonR	PearsonP	SpearmanR	SpearmanP	PearsonR	PearsonP	SpearmanR	SpearmanP	PearsonR	PearsonP	SpearmanR	SpearmanP
Bacteroides	-0.193756	0.272217	-0.268755	0.124315	-0.201704	0.260317	-0.459225	0.00718108	-0.359429	0.036819	-0.349121	0.0429964	-0.198558	0.267981	-0.0745321	0.680179	-0.314449	0.0701081	-0.2767	0.113152	-0.356941	0.0414371	-0.385027	0.0269241	-0.11335	0.523292	0.0215432	0.903745	-0.0933117	0.605508	0.0661765	0.714441
Bifidobacterium	0.000722405	0.996765	0.392513	0.021668	0.0653168	0.717999	-0.082059	0.64984	0.237024	0.17711	0.193583	0.272655	-0.140414	0.43575	-0.279936	0.114603	0.148543	0.401799	0.272727	0.118636	-0.057979	0.748596	-0.20473	0.253084	0.0029762	0.986672	0.0206264	0.907823	-0.144097	0.423684	-0.175984	0.327262
Blautia	0.0853505	0.631272	-0.0120703	0.945984	-0.088251	0.625287	-0.0421123	0.816001	-0.0981901	0.58063	-0.1233	0.487228	-0.258919	0.145677	-0.344251	0.0497916	-0.113072	0.524319	-0.13094	0.460435	-0.15553	0.387434	-0.283422	0.10997	-0.0598029	0.736897	-0.147746	0.404355	-0.0957153	0.596208	-0.188837	0.292587
Faecalibacterium	0.61204	0.000119814	0.0765528	0.666969	-0.0294772	0.870645	0.131916	0.464298	0.231408	0.187901	0.19482	0.269542	-0.0558829	0.757408	-0.0232695	0.897725	0.231561	0.1876	0.336619	0.0515801	0.0396064	0.826779	0.0393405	0.827925	-0.0891976	0.61591	-0.0177248	0.920746	-0.0802565	0.657058	-0.00150666	0.993361
Prevotella 9	0.0181412	0.91889	-0.103726	0.559371	0.834966	1.52814e-09	0.348975	0.0465376	0.146289	0.409057	0.159427	0.367791	0.647043	4.71727e-05	0.502348	0.00289119	0.0521124	0.769753	-0.0206665	0.907645	0.601165	0.00021575	0.393194	0.0235936	0.0177262	0.92074	0.0584565	0.742618	0.979764	3.18891e-23	0.465897	0.0062846
Fusicatenibacter	0.859932	7.25246e-11	0.014825	0.933681	-0.0256061	0.887517	0.08531	0.636902	0.0407897	0.818837	-0.0310255	0.861721	-0.00438342	0.980685	0.124362	0.490483	0.126058	0.477463	0.0194101	0.913238	-0.0049248	0.9783	0.0605047	0.738019	-0.0815868	0.646449	-0.0334709	0.85094	-0.049038	0.786389	0.130228	0.470085
Agathobacter	-0.0268257	0.880295	0.00447205	0.979974	0.54211	0.00111889	0.136582	0.448504	0.0733187	0.680279	-0.0911373	0.608225	0.103487	0.566572	0.0246489	0.891697	0.144198	0.415858	0.0707817	0.690787	0.360047	0.0395746	0.238892	0.180605	-0.0977352	0.582393	-0.263851	0.131601	0.521989	0.001835	0.105686	0.558309
Parabacteroides	-0.12369	0.485842	-0.163954	0.354164	-0.0999547	0.579959	-0.0777397	0.667186	-0.166668	0.346146	-0.292765	0.0929012	-0.0311642	0.863309	0.0322662	0.858523	-0.083018	0.640661	-0.0999312	0.573905	-0.11333	0.530034	-0.069715	0.69986	-0.11905	0.502475	-0.125602	0.479073	-0.0756232	0.675749	0.253281	0.154969
Megamonas	0.125864	0.478149	0.236944	0.17726	-0.0253009	0.888849	-0.0200001	0.912035	0.113097	0.524226	0.0234148	0.895426	0.0147478	0.935078	0.000444446	0.998041	0.0549024	0.757784	-0.151672	0.391841	0.0696908	0.699959	0.150223	0.404033	0.101921	0.566263	0.311557	0.0728664	0.0205033	0.90983	-0.020889	0.908141
Anaerostipes	-0.0602411	0.735038	-0.0255157	0.886102	-0.077668	0.667475	-0.146725	0.415191	-0.114455	0.519225	0.00198625	0.991105	-0.107216	0.552593	0.022393	0.901558	0.046036	0.795998	0.334454	0.0531961	-0.138348	0.4426	-0.0230615	0.898634	-0.0965136	0.587139	-0.416654	0.0142364	0.0086608	0.961848	0.16143	0.369454
Prevotella 2	0.049788	0.779765	0.0520253	0.770128	0.0789106	0.662467	0.193996	0.279355	0.0594291	0.738484	0.0240824	0.892462	0.530187	0.00150555	0.545993	0.00101339	0.227613	0.195448	0.0215087	0.903898	0.402427	0.0202456	0.46372	0.00656592	0.0200174	0.910534	-0.0487162	0.784393	0.238925	0.180542	0.114995	0.523965
Subdoligranulum	0.610928	0.000124249	0.000615352	0.997244	0.0151001	0.933531	0.239445	0.179567	0.160792	0.36365	-0.039844	0.82297	-0.0266166	0.883108	-0.0109144	0.951931	0.148148	0.403064	0.00523049	0.976579	0.0395617	0.826972	0.0508779	0.778569	-0.0396797	0.823688	0.0624582	0.725655	-0.0361309	0.841779	0.0933601	0.60532
Collinsella	-0.183194	0.299713	-0.202565	0.250587	0.131817	0.464635	0.0453329	0.802197	-0.034854	0.844853	-0.107421	0.545385	-0.114723	0.524954	-0.194092	0.279112	-0.18169	0.303768	-0.111411	0.53047	-0.0122182	0.946196	-0.0533921	0.767919	-0.0839346	0.636965	-0.108955	0.539625	0.0149351	0.934256	-0.152117	0.398062
Roseburia	-0.110606	0.53346	-0.263323	0.132403	-0.159721	0.374613	-0.237849	0.182573	-0.0562641	0.751963	-0.217142	0.217364	-0.156363	0.384865	-0.29618	0.0942078	-0.0962446	0.588186	-0.119275	0.501661	-0.308531	0.0806483	-0.209019	0.24306	-0.0868892	0.625109	-0.196345	0.265737	-0.077406	0.668533	0.115656	0.521567
Lachnoclostridium	-0.118014	0.506226	-0.159358	0.368	-0.194845	0.277214	-0.186163	0.299599	-0.214775	0.222542	-0.357678	0.0378147	-0.144503	0.422365	-0.0554813	0.7591	-0.18407	0.297367	-0.188083	0.286776	-0.115597	0.52178	-0.113302	0.530134	-0.0988268	0.578167	-0.316119	0.068553	-0.233684	0.190581	-0.27607	0.119911
[Ruminococcus] torques group	-0.0914489	0.606994	-0.126089	0.477356	0.042756	0.813237	0.110423	0.540703	-0.193985	0.271642	-0.203729	0.247816	-0.0976306	0.588843	0.0394847	0.827303	-0.291803	0.0940302	-0.194559	0.270197	-0.183237	0.307394	-0.1044	0.563134	0.013389	0.940092	-0.145958	0.410132	0.0774545	0.668338	0.289276	0.102509
Unclassified	-0.0196041	0.912373	-0.13645	0.441605	0.445406	0.00938858	0.152072	0.398204	0.100654	0.571124	0.0294904	0.868502	0.240902	0.176854	-0.141377	0.432578	-0.0222679	0.900522	0.0747192	0.674503	0.146255	0.416701	-0.0360963	0.841929	-0.0370629	0.835151	0.313546	0.070961	0.502185	0.00290181	0.181484	0.312125
Alistipes	-0.152238	0.390058	-0.325258	0.0605147	-0.189027	0.292091	-0.375157	0.0314538	-0.159434	0.367769	-0.139243	0.432225	-0.256048	0.150356	-0.586642	0.000333057	-0.159391	0.367901	0.0421857	0.812744	-0.284556	0.108494	-0.34824	0.0470321	-0.169545	0.337764	0.180359	0.307382	-0.163642	0.362845	-0.495026	0.00340221
Ruminococcus 2	-0.149103	0.400005	-0.212835	0.226849	0.0192951	0.915124	-0.0871663	0.629561	-0.0731973	0.680781	-0.0678912	0.70283	-0.220579	0.217376	-0.39187	0.0241095	-0.0819414	0.645013	-0.0413891	0.81622	-0.0279907	0.877118	-0.0320242	0.859574	-0.0860032	0.628655	-0.0155414	0.930484	-0.0164205	0.927733	-0.140793	0.434502
[Ruminococcus] gnavus group	-0.182842	0.300659	-0.233562	0.183708	0.0238699	0.8951	0.0903533	0.617039	-0.0603523	0.734566	-0.166478	0.346701	-0.0942616	0.601826	0.255303	0.151589	-0.158246	0.371397	-0.196328	0.265781	-0.144924	0.421002	-0.00905209	0.960125	-0.193441	0.273014	-0.472048	0.004823	0.0119927	0.947188	0.309447	0.0797052
[Eubacterium] hallii group	0.203779	0.247696	0.0385056	0.828827	-0.0404086	0.823325	-0.0451732	0.80288	0.0861884	0.627913	0.0134464	0.939836	-0.138828	0.441004	-0.020077	0.911698	0.0782778	0.65991	0.116739	0.510864	-0.041604	0.818185	0.112766	0.532096	-0.125807	0.478351	-0.163343	0.355986	-0.131274	0.466494	-0.0598963	0.740563
Megasphaera	-0.0697424	0.695109	0.1098	0.536469	0.0918068	0.611362	0.47289	0.00544956	0.137253	0.438898	0.139898	0.430043	0.0204328	0.910139	0.0349189	0.847023	0.0472252	0.790843	0.00723029	0.967628	0.170891	0.341674	0.214714	0.230165	-0.00910265	0.959252	0.200094	0.256535	-0.0675445	0.708792	-0.0252604	0.889026
Dorea	0.125504	0.479417	-0.121865	0.492348	-0.112296	0.533815	0.0264569	0.883804	-0.135248	0.445677	-0.193272	0.27344	-0.0886718	0.623633	-0.109176	0.545312	-0.137743	0.437249	-0.0801223	0.652393	0.110437	0.540652	-0.00569325	0.974915	-0.0961168	0.588684	-0.159021	0.369026	-0.119667	0.507126	-0.262894	0.139375
uncultured	0.0250145	0.888325	-0.0255157	0.886102	0.250766	0.159249	-0.0875668	0.627982	-0.358198	0.0375167	-0.317341	0.0674319	-0.169885	0.344568	-0.162099	0.367448	-0.358787	0.0371815	-0.236669	0.177779	0.0412981	0.819499	0.0471257	0.794538	0.365883	0.0333325	0.17097	0.333657	0.140761	0.434606	-0.125	0.488241
Ruminococcaceae UCG-002	-0.109863	0.53623	-0.116625	0.511279	-0.0858242	0.634865	-0.0502519	0.781227	-0.0814077	0.647175	-0.174304	0.324174	-0.113231	0.530393	-0.236269	0.185582	-0.0360769	0.839479	0.0844583	0.634857	-0.0240295	0.894403	-0.134403	0.455844	-0.0251626	0.887668	0.230874	0.188951	-0.172869	0.336031	-0.311051	0.0780766
[Eubacterium] coprostanoligenes group	-0.121738	0.492806	-0.369744	0.031378	0.104744	0.561844	-0.0397346	0.826227	-0.141908	0.423381	-0.122571	0.489829	0.459766	0.00710444	-0.161508	0.369222	-0.276822	0.112987	-0.0515922	0.77199	0.187963	0.294866	-0.154143	0.391734	0.0371202	0.8349	0.243891	0.164524	0.337395	0.0548348	0.0719334	0.690771
Mitsuokella	0.0195279	0.912713	0.362862	0.0349293	0.149936	0.404943	0.534793	0.00134419	0.178337	0.312928	0.276975	0.112779	0.406597	0.018868	0.154674	0.390086	0.411281	0.0156714	0.288276	0.0982573	0.244373	0.170509	0.223442	0.211314	-0.0840708	0.636416	-0.0273277	0.878071	0.223453	0.21129	0.157789	0.38049
Holdemanella	0.0141742	0.936586	0.0887378	0.617738	-0.0621266	0.731252	-0.121217	0.501601	-0.00158421	0.992905	0.118624	0.504018	-0.157877	0.380224	-0.34742	0.0475893	0.0233526	0.895702	0.158165	0.371645	-0.236392	0.185346	-0.441107	0.0101831	0.016611	0.925712	0.0563232	0.75171	-0.0785153	0.664059	0.0509522	0.778254
Dialister	0.618223	9.76479e-05	0.0595656	0.737904	0.210633	0.239358	0.0333542	0.853803	-0.131945	0.45697	-0.134181	0.449308	0.404577	0.0195253	0.264749	0.136503	-0.0475045	0.789634	-0.0155251	0.930556	0.117381	0.515331	0.0361969	0.841494	-0.0834734	0.638824	-0.3387	0.0500632	0.445597	0.00935455	0.370876	0.0336026
Sutterella	-0.130395	0.462319	-0.305352	0.0790701	-0.103843	0.565231	-0.254875	0.152299	-0.484785	0.00366467	-0.380667	0.026351	-0.0712989	0.693366	-0.0672776	0.709893	-0.501321	0.00252522	-0.324534	0.0611228	0.0820769	0.649769	0.0842241	0.641212	-0.0389823	0.82674	-0.278464	0.110779	-0.0941553	0.602237	-0.114728	0.524937
Erysipelotrichaceae UCG-003	-0.0386788	0.828069	-0.0172169	0.92301	0.0995186	0.581621	0.231059	0.195755	-0.0298895	0.866739	-0.180778	0.306242	-0.026834	0.882159	-0.117387	0.515311	-0.025845	0.884641	-0.00910511	0.959241	0.195644	0.27521	0.0720666	0.690227	-0.0266704	0.880983	-0.166541	0.346518	-0.0353748	0.84505	-0.215085	0.22934
Ruminococcus 1	-0.0943147	0.595724	-0.385287	0.0244346	-0.111285	0.537529	-0.20084	0.262408	0.134976	0.446601	-0.0430434	0.809007	-0.102551	0.570107	-0.182406	0.309631	0.0324714	0.855343	-0.0422343	0.812532	-0.38589	0.0265548	-0.435388	0.0113274	-0.0541495	0.761009	0.161817	0.360558	-0.0155632	0.931497	0.130967	0.467545
Catenibacterium	0.0589245	0.740628	0.0798464	0.653516	-0.0991685	0.582957	-0.296609	0.0937092	0.00801354	0.964124	-0.0621027	0.727157	-0.0202597	0.910897	-0.220097	0.218409	0.0160338	0.928286	-0.09759	0.582956	-0.168964	0.347227	-0.319463	0.0699497	0.0133628	0.940209	-0.168565	0.340605	-0.0619811	0.731858	-0.0780027	0.666125
Lachnospira	0.529285	0.00128781	0.0947348	0.59408	-0.138344	0.442614	-0.219351	0.220013	0.0337825	0.849568	0.194852	0.269462	-0.0422912	0.815233	0.0188111	0.917246	0.229594	0.191482	0.333879	0.0536321	0.13422	0.456462	0.065503	0.717228	-0.130023	0.463608	-0.133182	0.45272	-0.111555	0.536537	-0.0829705	0.646203
Lachnospiraceae NK4A136 group	-0.111011	0.531953	-0.11426	0.519942	-0.177901	0.321935	-0.0449507	0.803832	-0.136775	0.440511	0.0521185	0.769727	-0.189352	0.291249	-0.33048	0.0603223	-0.0810129	0.648776	0.0885089	0.618649	-0.349544	0.0461574	-0.378967	0.0296368	0.355469	0.0391014	0.132609	0.454686	-0.150131	0.404324	-0.0538735	0.765884
Christensenellaceae R-7 group	-0.17868	0.311982	-0.343561	0.0466595	-0.107939	0.549903	-0.133899	0.457548	-0.235934	0.17917	-0.321695	0.0635549	-0.195816	0.274782	-0.371509	0.0332777	-0.237851	0.175559	-0.278626	0.110563	-0.154831	0.389599	-0.381276	0.028578	-0.0282339	0.874059	0.109993	0.535748	-0.122639	0.496558	-0.100513	0.577832
Streptococcus	-0.0526587	0.767405	0.025837	0.884677	-0.0674225	0.709295	0.141269	0.432933	-0.286828	0.100034	-0.188198	0.286476	-0.0433683	0.810611	0.0641979	0.722638	-0.176967	0.316719	-0.0417367	0.814702	-0.191549	0.285581	-0.11686	0.51721	-0.0510772	0.774207	-0.313561	0.0709468	-0.103562	0.566291	0.022068	0.90298
Ruminiclostridium 5	0.29135	0.0945649	0.0377965	0.831934	-0.0204993	0.909848	-0.0240722	0.894216	-0.280209	0.108469	-0.326397	0.0595676	0.133708	0.458197	-0.0722167	0.689614	-0.250318	0.153337	-0.151951	0.390961	-0.119922	0.506215	-0.222334	0.213647	0.355767	0.0389258	0.0393267	0.825232	0.0682118	0.706042	0.0230692	0.898601
Parasutterella	0.101606	0.567468	0.0791087	0.65652	-0.191183	0.286521	-0.151736	0.399259	0.189928	0.281986	0.125347	0.479971	-0.301627	0.0880281	-0.218704	0.221411	0.45554	0.00678293	0.309358	0.0750204	-0.291178	0.100168	-0.316188	0.0730314	-0.0610551	0.731588	-0.0262647	0.882781	-0.324017	0.0658346	-0.28974	0.101933
Phascolarctobacterium	0.0791087	0.65652	-0.198153	0.261274	0.287457	0.104785	-0.186512	0.298679	-0.0692979	0.69696	0.0698951	0.694474	-0.00839465	0.963019	-0.212231	0.235728	0.0560872	0.752719	0.00559161	0.974962	0.0246079	0.891875	-0.0696046	0.700313	-0.335733	0.0522363	-0.185397	0.293838	0.253402	0.154764	0.107914	0.549996
Alloprevotella	-0.0197236	0.911841	-0.0617421	0.728681	-0.00270722	0.98807	0.088645	0.623738	0.139717	0.430645	0.0890177	0.616625	0.204191	0.254362	0.363686	0.0374793	0.120288	0.498008	0.116789	0.510681	0.146761	0.415076	0.263257	0.13881	-0.0384859	0.828913	-0.249696	0.154395	-0.00493719	0.978246	-0.0396358	0.826652
[Ruminococcus] gauvreauii group	0.136372	0.44187	0.291754	0.0940877	-0.00936232	0.95876	0.173144	0.335252	-0.0995444	0.575396	-0.118694	0.503762	0.0414935	0.818659	0.113695	0.528698	-0.0146727	0.93436	-0.157327	0.374216	0.0568337	0.753407	0.109608	0.543713	0.0639289	0.719452	-0.0769153	0.665483	0.0386317	0.83098	0.314335	0.0748216
[Eubacterium] eligens group	-0.0555104	0.755183	-0.0378575	0.831667	-0.0121276	0.946595	-0.0586934	0.7456	0.0772245	0.664217	0.107515	0.545029	-0.0491625	0.785859	-0.134475	0.4556	-0.0333514	0.851466	0.0291082	0.870192	-0.123092	0.494957	-0.151563	0.399805	0.0161138	0.92793	0.112899	0.524956	0.0725521	0.688244	0.112558	0.532858
Erysipelatoclostridium	-0.0854268	0.630966	-0.155046	0.381269	-0.141703	0.431508	-0.072779	0.687318	0.144332	0.415422	-0.0232416	0.896195	0.125924	0.485006	0.0679271	0.707214	0.00906443	0.959423	-0.138685	0.434092	-0.136983	0.447158	-0.266187	0.134307	0.012622	0.943519	0.0851682	0.632004	-0.021588	0.905081	0.0781329	0.6656
Fusobacterium	-0.195363	0.268183	-0.20989	0.233493	0.132871	0.46104	0.0456137	0.800996	-0.229095	0.192476	-0.391963	0.021869	0.574097	0.000476856	0.40156	0.0205421	-0.200254	0.256146	-0.325295	0.0604836	0.377056	0.030537	0.292207	0.0989196	0.0244377	0.890884	-0.0402308	0.821278	0.331669	0.0593491	0.166719	0.353764
[Eubacterium] ventriosum group	-0.153671	0.385557	-0.187647	0.287913	-0.119996	0.505952	-0.0491429	0.785942	-0.110208	0.534945	-0.255268	0.145104	0.124453	0.490163	0.169307	0.346234	-0.0916521	0.606192	-0.169513	0.337857	-0.122347	0.497589	-0.168129	0.349649	-0.109141	0.53893	-0.355162	0.0392827	-0.0398137	0.825886	0.134806	0.454479
Butyricicoccus	-0.025318	0.886978	-0.203682	0.247926	-0.0904649	0.616602	-0.16115	0.370297	0.0356957	0.841154	-0.301933	0.0826581	0.0593793	0.742726	0.298897	0.0910854	0.0611228	0.731302	-0.113225	0.523754	0.0615674	0.733583	0.0595119	0.742171	-0.0722756	0.684593	-0.304989	0.0794449	-0.032844	0.856016	-0.0143765	0.93671
Ruminococcaceae UCG-005	-0.151168	0.393435	-0.240916	0.169896	-0.0847079	0.639291	-0.0610141	0.735891	0.0476112	0.789172	-0.0167931	0.9249	-0.390797	0.0245341	-0.423438	0.0140715	-0.0940383	0.596807	-0.191667	0.277521	-0.534259	0.00136207	-0.54721	0.000982189	-0.0147453	0.934037	0.0340705	0.8483	-0.141091	0.433519	-0.008019	0.964673
Coprococcus 3	-0.0988544	0.57806	-0.142702	0.420763	-0.0822295	0.649159	-0.0450885	0.803242	0.0205117	0.908333	-0.172169	0.330227	-0.0945466	0.600723	-0.0830577	0.645855	-0.11158	0.529842	-0.202961	0.249641	-0.0940066	0.602813	-0.0684542	0.705043	-0.0518915	0.770703	-0.19816	0.261255	-0.0357023	0.843633	-0.110622	0.539971
Ruminococcaceae UCG-014	0.0237056	0.894135	0.162711	0.357877	-0.0612064	0.735089	-0.0530654	0.7693	0.226455	0.197794	0.00821771	0.96321	-0.028867	0.873301	-0.147274	0.413427	0.286996	0.0998269	0.224138	0.202543	-0.0385615	0.831283	-0.139793	0.437803	-0.0571011	0.748391	-0.0848479	0.633291	-0.0656338	0.716686	-0.0462861	0.798122
Barnesiella	-0.0703092	0.692751	-0.0774212	0.663412	-0.014915	0.934344	-0.20532	0.251689	-0.01683	0.924735	-0.192246	0.276044	-0.189091	0.291926	-0.41203	0.017191	-0.0581932	0.743739	-0.183426	0.29909	-0.0874117	0.628593	-0.182893	0.30832	-0.0301081	0.865773	0.0738278	0.678177	-0.124817	0.488882	-0.149687	0.405731
[Eubacterium] ruminantium group	-0.0926352	0.602318	-0.16371	0.354891	-0.0957585	0.596042	-0.164738	0.359593	-0.138174	0.435803	-0.163251	0.356262	-0.0401212	0.824562	-0.0216972	0.904603	-0.144313	0.415482	-0.0298909	0.866732	-0.0792022	0.661293	-0.0741992	0.681532	-0.00753683	0.966257	-0.00022993	0.99897	0.0312922	0.862753	0.174114	0.332511
Lachnospiraceae UCG-004	0.0470546	0.791582	-0.11477	0.518068	-0.146913	0.414584	-0.165465	0.357447	0.0606417	0.73334	-0.00820891	0.96325	-0.0175847	0.922624	0.031067	0.863731	0.14124	0.425587	0.129019	0.467095	0.263637	0.13822	0.0055718	0.97545	-0.0561508	0.752447	-0.0504925	0.776726	-0.11846	0.511452	-0.0509904	0.778092
Oscillibacter	0.491225	0.0031768	-0.0812958	0.647629	-0.264776	0.136462	-0.0954216	0.597342	-0.219911	0.211412	-0.27552	0.114761	-0.147814	0.411698	-0.290785	0.100649	-0.0929232	0.601185	-0.110636	0.533351	-0.23984	0.178829	-0.0972631	0.590253	-0.0456574	0.797641	-0.0704462	0.692181	-0.240495	0.17761	-0.306019	0.083276
Ruminiclostridium 9	0.0471835	0.791024	-0.179887	0.308672	-0.116086	0.520011	-0.118454	0.511472	0.0966174	0.586735	-0.0805441	0.650679	-0.142355	0.429369	-0.445876	0.00930502	0.0786341	0.658455	-0.0356106	0.841527	-0.0663205	0.713846	-0.0123808	0.945481	-0.086367	0.627198	0.138621	0.434304	-0.19778	0.2699	-0.507446	0.00257604
Lactobacillus	-0.0482353	0.786472	0.0146123	0.93463	-0.144597	0.422062	-0.0968241	0.591939	0.355151	0.039289	0.29981	0.0849484	0.0344654	0.848987	0.0455173	0.801408	0.222939	0.205033	0.102802	0.562894	-0.103293	0.567303	0.0377315	0.834864	-0.0406002	0.819664	0.284682	0.102712	-0.173535	0.334145	0.0351362	0.846083
Ruminococcaceae UCG-013	0.250706	0.152679	0.00367959	0.983522	-0.313221	0.0759134	-0.174583	0.331189	0.0586011	0.742003	-0.189959	0.281907	-0.0759154	0.674564	-0.164959	0.358941	0.239106	0.173225	0.0719054	0.686126	-0.221389	0.215651	-0.251237	0.15844	-0.175014	0.322175	-0.0532008	0.765078	-0.190092	0.289331	0.0680435	0.706735
Ambiguous_taxa	-0.0245974	0.890175	0.102496	0.564063	-0.10006	0.579558	-0.194334	0.278503	0.146714	0.407683	0.226871	0.196948	-0.176399	0.326104	-0.397706	0.0219047	-0.119548	0.500676	-0.057391	0.747155	-0.162023	0.367676	-0.209535	0.241871	0.0903995	0.611143	0.317923	0.0669038	-0.0607171	0.737132	-0.22145	0.21552
Sellimonas	0.0447754	0.801471	-0.132147	0.456275	-0.14509	0.420463	-0.0724999	0.688457	0.0195717	0.912518	0.0223325	0.900235	0.155552	0.387366	-0.244264	0.170706	-0.0904196	0.611064	-0.0115513	0.948303	-0.0786795	0.663397	-0.120268	0.504979	-0.102991	0.56217	0.182818	0.300723	0.0423868	0.814822	-0.116881	0.517137
Eggerthella	-0.127721	0.471628	-0.0685056	0.700264	-0.213552	0.232757	-0.244468	0.170337	-0.288575	0.097893	-0.265863	0.128573	-0.00631016	0.972198	-0.0234743	0.896829	-0.338185	0.050435	-0.321592	0.0636451	-0.212655	0.234773	-0.283871	0.109383	0.193093	0.273893	-0.205055	0.244685	-0.142286	0.429595	-0.163817	0.362323
Acidaminococcus	-0.0358022	0.840686	0.0259207	0.884306	-0.0667564	0.712044	-0.0986325	0.585006	-0.064092	0.718765	-0.0479809	0.787572	-0.210872	0.238811	-0.354678	0.0428377	-0.0262173	0.882991	0.0409952	0.817939	-0.157686	0.380806	-0.214202	0.231305	-0.0842098	0.635857	-0.1649	0.351357	-0.126738	0.482166	-0.173753	0.33353
Coprococcus 2	0.0796387	0.654361	-0.0424012	0.811805	-0.0661468	0.714564	0.188846	0.292562	0.412309	0.0153879	0.099432	0.57583	-0.125083	0.487952	-0.0508948	0.778498	0.386544	0.0239335	0.203079	0.24936	-0.298102	0.0919908	-0.204115	0.254543	-0.0224365	0.899773	0.113318	0.523411	-0.0281441	0.876449	0.119469	0.507836
Veillonella	-0.0181407	0.918892	-0.0446326	0.802092	0.185328	0.301812	0.189112	0.291871	-0.0365088	0.837583	-0.0449773	0.800594	-0.00223023	0.990172	0.300446	0.0893408	0.111311	0.530838	0.0225748	0.899158	0.086574	0.6319	0.0802999	0.656883	-0.428445	0.0114702	-0.271759	0.120001	0.0535274	0.767347	0.297343	0.0928616
Intestinibacter	0.327701	0.0584975	0.233865	0.183124	-0.0713124	0.693311	-0.0908448	0.615117	0.0031207	0.986025	-0.108852	0.540012	-0.00576098	0.974617	0.0497076	0.783541	-0.0808131	0.649587	-0.0234499	0.89527	-0.222273	0.213775	-0.162835	0.365247	-0.318181	0.06667	-0.306275	0.0781223	-0.112541	0.532919	0.056221	0.755985
Paraprevotella	-0.121794	0.492604	-0.308896	0.0754789	-0.118964	0.509643	-0.219478	0.21974	-0.088372	0.619194	-0.175509	0.320788	-0.0418553	0.817104	-0.09042	0.616778	-0.071545	0.68762	-0.13092	0.460502	0.0613256	0.734591	-0.0334594	0.853347	-0.0722918	0.684525	-0.107392	0.545491	-0.0670542	0.710815	-0.0324636	0.857667
Ruminococcaceae NK4A214 group	-0.080759	0.649806	-0.375249	0.0287548	0.0247633	0.891197	-0.164854	0.359251	-0.148765	0.401085	-0.121813	0.492537	-0.202195	0.259133	-0.370237	0.0339332	-0.286271	0.100724	-0.010628	0.952431	-0.275222	0.121098	-0.287901	0.104225	0.0488959	0.783616	0.114128	0.520426	-0.0672543	0.709989	-0.0770415	0.670007
Succinivibrio	0.543833	0.00088625	0.155909	0.378591	-	-	-	-	0.00192382	0.991385	0.0925516	0.602647	-	-	-	-	0.0524002	0.768516	0.0583882	0.742908	-	-	-	-	-0.0508166	0.77533	-0.220819	0.209484	-	-	-	-
Bilophila	-0.0917924	0.605639	0.0555367	0.755071	-0.300313	0.08949	-0.152466	0.396969	-0.0146254	0.934571	-0.133442	0.451831	-0.377276	0.0304321	-0.400643	0.0208599	-0.0553623	0.755817	-0.0819166	0.645113	-0.186852	0.297781	-0.0470159	0.795006	0.530389	0.00125254	0.156428	0.376985	-0.425144	0.0136486	-0.178828	0.319378
Odoribacter	-0.041391	0.816211	-0.159566	0.367368	-0.228833	0.200215	-0.182752	0.308699	-0.185855	0.292625	-0.362748	0.034991	-0.156689	0.383862	-0.228776	0.200332	-0.166721	0.345989	-0.331418	0.0555298	-0.173222	0.335032	-0.219202	0.220335	-0.0935992	0.598529	-0.279356	0.109594	-0.237338	0.183543	-0.290253	0.101301
Coprococcus 1	-0.0809304	0.649111	-0.173215	0.327253	-0.218024	0.222887	0.0815105	0.652033	-0.0349495	0.844433	0.00822387	0.963183	0.0400311	0.82495	0.0442386	0.806881	-0.0345506	0.846187	0.0671616	0.705881	0.126402	0.483338	0.171904	0.338779	-0.0482628	0.786353	0.0195317	0.912696	-0.267836	0.13182	-0.332312	0.0588282
Flavonifractor	-0.0698657	0.694596	-0.137483	0.438125	-0.238524	0.181296	-0.426706	0.0132708	-0.148818	0.400917	-0.177856	0.314256	-0.0843927	0.640542	-0.290334	0.101201	-0.228121	0.194426	-0.279706	0.10913	-0.0308221	0.864796	-0.194003	0.279337	-0.000473469	0.99788	0.109038	0.539315	-0.165338	0.357823	-0.11744	0.515118
Lachnospiraceae ND3007 group	0.0252744	0.887172	0.0214135	0.904321	-0.260432	0.143255	-0.0695917	0.700366	0.43782	0.0096084	0.185062	0.294725	-0.19686	0.272179	-0.144471	0.42247	0.346734	0.0445399	0.399978	0.019088	-0.226408	0.205156	-0.220203	0.218182	-0.0522822	0.769023	0.0418891	0.814038	-0.304528	0.0848665	-0.254487	0.152946
Ruminiclostridium 6	-0.097812	0.582095	0.0985638	0.579184	-0.127192	0.480584	0.040741	0.821895	0.23904	0.173347	0.312272	0.0721769	-0.187373	0.296412	-0.038413	0.831923	0.103653	0.55965	0.264142	0.13116	-0.282618	0.111026	-0.238626	0.181105	-0.0485965	0.78491	0.313654	0.0708585	-0.0974001	0.589727	0.146668	0.415374
Tyzzerella 4	0.162758	0.357736	-0.32485	0.060857	-0.398267	0.0217016	-0.0620816	0.731439	-0.372108	0.0302286	-0.462516	0.00588449	-0.101751	0.573135	0.145504	0.419126	-0.318697	0.0662059	-0.185335	0.294002	-0.291939	0.0992436	-0.165292	0.357957	-0.110874	0.532466	-0.325877	0.0599981	-0.40934	0.0180053	-0.21845	0.221962
Faecalitalea	-0.0235186	0.894965	-0.286291	0.100699	-0.0626243	0.729179	0.0530122	0.769526	-0.243069	0.165996	-0.310177	0.0742126	0.103996	0.564656	0.108628	0.547343	-0.271756	0.120006	-0.243903	0.164503	-0.0670718	0.710742	0.0165547	0.927144	-0.0657576	0.711764	-0.300084	0.08465	0.0553469	0.759666	-0.120533	0.504036
Escherichia-Shigella	-0.140866	0.426825	-0.159863	0.366466	-0.17243	0.337281	-0.238959	0.180479	-0.388446	0.0231915	-0.380118	0.0265871	0.0578973	0.748939	0.305093	0.0842611	-0.367339	0.0325843	-0.343916	0.0464185	-0.130693	0.468488	-0.142498	0.428899	0.424767	0.0122797	0.0209767	0.906264	-0.107835	0.550288	0.24517	0.169074
Slackia	-0.156713	0.376107	-0.305778	0.0786309	0.0239913	0.89457	0.164329	0.360805	-0.0418922	0.814024	-0.174432	0.323813	0.00916261	0.959639	0.0974022	0.589719	-0.0252234	0.887398	-0.0611177	0.731323	0.0957705	0.595996	0.135248	0.45299	-0.0655815	0.712503	-0.119009	0.502624	-0.0693612	0.701313	-0.114731	0.524924
metagenome	0.0203235	0.909171	0.132189	0.456127	-0.0871988	0.629433	-0.294591	0.0960714	0.077233	0.664182	0.0801073	0.652455	-0.0140235	0.93826	-0.159079	0.37656	0.123714	0.485758	0.288188	0.098365	-0.217658	0.223684	-0.343332	0.0504455	0.00631132	0.971741	-0.0349694	0.844346	0.0980914	0.587077	0.0739155	0.682687
[Clostridium] innocuum group	-0.196154	0.266212	-0.0961475	0.588565	-0.421371	0.0145985	-0.341032	0.0521111	-0.383661	0.0250955	-0.349176	0.0429618	-0.173154	0.335223	-0.199608	0.265408	-0.303341	0.0811657	-0.205435	0.243792	-0.322208	0.0674461	-0.41758	0.0156081	0.130499	0.461958	-0.140856	0.426859	-0.256839	0.149057	-0.0744882	0.680357
Negativibacillus	-0.1071	0.546591	-0.202485	0.250777	-0.00393444	0.982663	-0.0356963	0.843659	-0.221289	0.208492	-0.446924	0.00805244	-0.247312	0.165263	-0.401755	0.0204753	-0.290603	0.0954528	-0.393255	0.0213994	-0.270338	0.128114	-0.263946	0.13774	-0.0147962	0.933809	-0.0334045	0.851232	-0.0858562	0.634738	-0.237518	0.183201
Tyzzerella	-0.00689233	0.969141	-0.159892	0.366377	-0.0529278	0.769882	0.00202094	0.991094	0.226104	0.198508	0.0628541	0.723984	0.307926	0.0812749	0.00690489	0.969579	0.378763	0.0271764	0.250629	0.15281	0.356749	0.0415547	0.179359	0.317921	-0.0609537	0.732018	-0.00897915	0.959804	0.0955404	0.596883	-0.206641	0.248582
Romboutsia	-0.109847	0.536293	-0.329336	0.0571767	0.243086	0.172843	0.0579809	0.748588	-0.199025	0.259138	-0.256731	0.142734	0.0331361	0.854749	0.319067	0.0703175	-0.162537	0.358398	-0.179408	0.309982	0.255232	0.151706	0.207565	0.246428	-0.0436664	0.806294	-0.218996	0.213366	0.167756	0.350737	0.158676	0.377787
Difference; correlation difference value before and after intake in IgA content with each microbe and metabolite abundance.
PearsonR; Spearman's rank correlation coefficient
PearsonP; p-value of no correlation test (Pearson)
SpearmanR; Spearman's rank correlation coefficient
SpearmanP; p-value of no correlation test (Spearman)
CF; corn flakes
FG; fruit granola
